# Supplementary material for: Intratumour Diversity of Chromosome Copy Numbers in Neuroblastoma Mediated by On-Going Chromosome Loss from a Polyploid State
Source: PLoS One. 2013 Mar 21;8(3):e59268. doi: 10.1371/journal.pone.0059268 (PMC3605453; doi:10.1371/journal.pone.0059268)
Supplement: Dataset S1 — SNP array data from 30 NBs used for estimation of tumour content by mBAF values. Data Sheet 1 contains SNP array raw data output from the BAF segmentation algorithm. Column headings are annotated as follows: Chromosome = chromosomal location of each segment; Start = genome position of the first altered SNP marker according to GRCh37/hg19; End = genome position of last altered SNP marker; mBAF = segment median mirrored B-allele frequency; Log2ratio = median segment copy log2 copy number ratio. Data Sheet 2 contains curated segments with their estimated prevalence in each tumour sample. Column headings are annotated as follows: Case = case number in study; chromosome/segment, copy number aberrations annotated by cytogenetic nomenclature for segmental changes and indicated by CHR for whole chromosome alterations; mBAF, median mirrored B-allele frequency; mBAF min, minimum BAF within in segment; mBAF max, maximum BAF within segments, nB, number of B-alleles; nA, number of A-alleles; Mean AC (%), mean estimated tumour content of aberration; Min AC (%), minimum estimated tumour content of aberration; Max AC (%), maximum estimated tumour content of aberration; N segments, total number of abnormal segments; N numerical, total number of whole chromosome changes; N structural, total number of segmental chromosome changes; Span Total, difference in AC(%) between the most and least prevalent aberration; Span Numerical, difference in AC(%) between the most and least prevalent whole chromsosome aberration; Span Structural, difference in AC(%) between the most and least prevalent segmental aberration; Ploidy, given as multiples of the haploid state (n); Type, clinical-genetic subtype. Full SNP array profiles are not reported due to ethical issues arising from the risk of cross-study traceability. (XLS) [file pone.0059268.s002.xls]

## Sheet: Raw Data from BAF segmentation
Case	Chromosome	Start	End	mBAF	Log2ratio
NRC_001	1	766409	59971018	0.57	0.01
NRC_001	1	59973783	246590885	0.57	0.03
NRC_001	2	299480	242625553	0.57	0.04
NRC_001	3	41894	2383581	0.69	-0.04
NRC_001	3	2392939	75305627	0.67	-0.06
NRC_001	3	75328464	111918877	0.68	-0.04
NRC_001	3	111951197	161675212	0.68	-0.06
NRC_001	3	161745143	169781887	0.7	-0.03
NRC_001	3	169791951	199318588	0.68	-0.07
NRC_001	4	115400656	115401739	0.64	-5.21
NRC_001	5	152784	180571016	0.57	0.04
NRC_001	6	139090	30025418	0.57	0.03
NRC_001	6	30030278	30395756	0.76	-0.01
NRC_001	6	30440534	170656108	0.57	0.03
NRC_001	7	162448	158812247	0.57	0.04
NRC_001	8	181076	146255887	0.57	0.04
NRC_001	9	181843	9029222	0.67	-0.07
NRC_001	9	9032075	115554697	0.68	-0.05
NRC_001	9	115561251	140137061	0.67	-0.07
NRC_001	11	189256	55130549	0.57	0.03
NRC_001	11	55138470	55209499	0.67	-5.33
NRC_001	11	55360988	78603685	0.57	0
NRC_001	11	78607528	112616156	0.58	0.04
NRC_001	11	112621581	134269918	0.57	0.03
NRC_001	12	109404	132242585	0.57	0.03
NRC_001	13	18061937	114108121	0.57	0.05
NRC_001	16	45320	88668856	0.67	-0.06
NRC_001	18	111949	76108775	0.57	0.04
NRC_001	20	16749	5296790	0.57	0.01
NRC_001	20	5325511	5326152	0.7	-0.12
NRC_001	20	5334982	62355057	0.57	0.03
NRC_001	22	15333560	49518559	0.57	0.01
NRC_001	23	3113318	151811528	0.95	-0.3
NRC_003	1	908247	43468240	0.59	0.04
NRC_003	1	43468295	247177330	0.6	0.02
NRC_003	2	100819	137350549	0.6	0.03
NRC_003	2	137367829	231263928	0.6	0.01
NRC_003	2	231264432	242568618	0.6	0.03
NRC_003	5	146580	130623307	0.6	0
NRC_003	5	130626217	180515210	0.6	0.03
NRC_003	6	29957636	30329421	0.96	-0.09
NRC_003	6	33156789	33157957	0.64	-0.47
NRC_003	10	2701041	2703713	0.67	-0.46
NRC_003	10	135102337	135284293	0.63	0.12
NRC_003	11	5108092	5292175	0.57	-0.21
NRC_003	11	50201828	50343409	0.56	-0.21
NRC_003	12	102384	132281048	0.6	0.02
NRC_003	13	18201482	34107520	0.6	0.03
NRC_003	13	34117778	105721496	0.6	0.02
NRC_003	13	105926360	113913667	0.6	0.05
NRC_003	17	51088	12796444	0.61	0.09
NRC_003	17	12814952	78634366	0.62	0.09
NRC_003	18	276971	76108775	0.6	0.04
NRC_003	19	59423491	59428111	0.66	0.23
NRC_003	22	23999569	24283851	0.67	0.2
NRC_004	1	766409	17463664	0.9	-0.25
NRC_004	1	17472031	39765465	0.89	-0.25
NRC_004	1	39785469	110590630	0.91	-0.32
NRC_004	2	100819	15855205	0.63	0.21
NRC_004	2	15869663	16473174	0.93	0.87
NRC_004	2	16484616	41858006	0.63	0.2
NRC_004	5	46135537	49885811	0.93	0
NRC_004	6	57603174	62623384	0.83	0.02
NRC_004	6	96353152	96525487	0.63	0.26
NRC_004	8	43831744	47604235	0.73	-0.03
NRC_004	10	38008284	38455971	0.95	0.04
NRC_004	10	74401604	135284293	0.9	-0.29
NRC_004	13	18110262	18407431	0.59	0
NRC_004	17	21989115	22098343	0.6	-0.03
NRC_004	17	38787334	78625057	0.63	0.19
NRC_004	18	63833843	63980419	0.71	0.01
NRC_004	23	2832253	150762856	0.95	-0.18
NRC005	1	743268	2317675	0.64	-0.05
NRC005	1	2351880	60161262	0.62	-0.07
NRC005	1	60164534	187568534	0.63	-0.02
NRC005	1	187577281	197856609	0.64	0.04
NRC005	1	197860465	247177330	0.63	-0.03
NRC005	2	79910	33194676	0.65	0
NRC005	2	33199797	232755535	0.65	0.02
NRC005	2	232764865	242623194	0.64	-0.04
NRC005	4	215449	10201089	0.62	-0.07
NRC005	4	10211016	191173722	0.63	0.01
NRC005	5	80564	18422432	0.63	-0.04
NRC005	5	18432141	130649432	0.63	0.01
NRC005	5	130701975	180515586	0.63	-0.05
NRC005	9	206124	21616573	0.63	0
NRC005	9	21628592	33107524	0.64	0.03
NRC005	9	33115279	104331858	0.63	-0.04
NRC005	9	104349228	106333534	0.64	0.06
NRC005	9	106347271	140137061	0.63	-0.06
NRC005	12	64079	3568100	0.62	-0.06
NRC005	12	3573761	33035604	0.63	-0.03
NRC005	12	33101748	39053629	0.64	0.02
NRC005	12	39076965	46414771	0.63	-0.01
NRC005	12	46415611	55269519	0.62	-0.08
NRC005	12	55270873	69025622	0.63	-0.02
NRC005	12	69147212	71975703	0.63	0.02
NRC005	12	71995285	86230340	0.64	0.03
NRC005	12	86286706	94739959	0.62	-0.03
NRC005	12	94769497	102858323	0.63	-0.04
NRC005	12	102889792	132281048	0.62	-0.06
NRC005	15	20331340	100184372	0.63	-0.04
NRC005	16	132314	56239355	0.62	-0.07
NRC005	16	56239776	64407434	0.63	-0.01
NRC005	16	64414630	88676480	0.62	-0.06
NRC005	19	218039	32728584	0.62	-0.09
NRC005	19	32745970	32836340	0.75	0.04
NRC005	19	32848506	63776118	0.62	-0.08
NRC005	22	15392935	49518559	0.62	-0.07
NRC005	23	4482028	152588899	0.96	-0.42
NRC007	1	766409	14654967	0.64	0.03
NRC007	1	14655176	65722466	0.62	0.04
NRC007	1	65761081	108325697	0.63	0.09
NRC007	1	108328804	155780193	0.62	0.05
NRC007	1	155784656	182352656	0.63	0.06
NRC007	1	182415268	198838584	0.64	0.11
NRC007	1	198864273	247141305	0.63	0.07
NRC007	2	333588	31131758	0.93	-0.03
NRC007	2	31308049	59673049	0.93	-0.04
NRC007	2	59675922	136895274	0.92	-0.1
NRC007	2	136901305	215324953	0.93	-0.1
NRC007	2	215327024	242645262	0.92	-0.1
NRC007	6	120522	53793232	0.63	0.05
NRC007	6	53812289	86171485	0.64	0.1
NRC007	6	86193380	92397523	0.65	0.05
NRC007	6	92400922	137898650	0.67	0.06
NRC007	6	137903641	170656108	0.66	0.02
NRC007	7	219039	18856525	0.57	0.31
NRC007	7	20448106	26483612	0.97	0.23
NRC007	7	26899454	158812247	0.57	0.27
NRC007	8	271572	2100948	0.62	0.06
NRC007	8	2106654	12904031	0.63	0.08
NRC007	8	12907553	17398464	0.64	0.13
NRC007	8	17400910	39247544	0.63	0.07
NRC007	8	39356825	39442544	0.73	-5.2
NRC007	8	39457081	98296183	0.63	0.08
NRC007	8	98304724	104568818	0.62	0.04
NRC007	8	104622584	118468837	0.64	0.1
NRC007	8	118474140	146122283	0.62	0.06
NRC007	11	194228	21207776	0.63	0.05
NRC007	11	21225485	33520699	0.64	0.11
NRC007	11	33558223	49326580	0.63	0.07
NRC007	11	49334336	49503484	0.69	0.14
NRC007	11	49514456	70220632	0.63	0.05
NRC007	11	82939045	88228289	0.89	-0.46
NRC007	11	88283612	88994234	0.65	-0.4
NRC007	11	89011757	116025679	0.88	-0.46
NRC007	11	116033459	130996533	0.92	-0.11
NRC007	11	131131975	134433812	0.87	-0.32
NRC007	12	64079	7182473	0.62	0.03
NRC007	12	7189594	7876208	0.63	0.06
NRC007	12	7884583	7981970	0.74	0.17
NRC007	12	8005696	108326998	0.63	0.07
NRC007	12	108341476	130150360	0.62	0.05
NRC007	12	131011039	132288869	0.62	0.03
NRC007	13	18061937	18334782	0.62	0.2
NRC007	14	18531500	24441365	0.64	0.12
NRC007	14	24470949	49855754	0.66	0.21
NRC007	14	49872477	106353025	0.65	0.15
NRC007	16	45444	18918339	0.92	-0.1
NRC007	16	18933051	29996939	0.91	-0.13
NRC007	16	30010303	56281253	0.92	-0.11
NRC007	16	56293023	63353684	0.93	-0.08
NRC007	16	63393328	84091525	0.92	-0.09
NRC007	16	84098885	84568024	0.89	-0.14
NRC007	16	84570480	88668856	0.92	-0.12
NRC007	17	126701	10593105	0.62	0.02
NRC007	17	10632225	67740439	0.63	0.05
NRC007	17	67823321	78653169	0.62	0.03
NRC007	20	11799	62070056	0.63	0.05
NRC007	20	62084782	62371161	0.59	0.05
NRC007	21	13446559	30506260	0.63	0.1
NRC007	21	30509664	46909175	0.62	0.03
NRC007	23	2710157	46456428	0.93	0.1
NRC007	23	46483683	55061869	0.87	-0.21
NRC007	23	55616996	70662048	0.89	-0.25
NRC007	23	70789692	71479243	0.83	-0.25
NRC007	23	71490721	98086281	0.89	-0.25
NRC007	23	98100963	118938029	0.87	-0.23
NRC007	23	118961041	147107488	0.89	-0.22
NRC007	23	147128027	154553040	0.86	-0.2
NRC008	1	5386919	5622062	0.96	-0.06
NRC008	1	160609935	161226460	0.95	0.01
NRC008	1	211159692	214046009	0.96	0.02
NRC008	1	222839533	223212800	0.95	0.02
NRC008	1	223497666	223719773	0.96	0.03
NRC008	2	4712795	4895636	0.89	0.71
NRC008	2	5531665	6551669	0.87	0.58
NRC008	2	7599822	7794582	0.75	0.52
NRC008	2	14408860	17011348	0.93	0.69
NRC008	2	19706522	19741675	0.94	0.21
NRC008	2	19742364	20276167	0.74	0.35
NRC008	2	20336328	20570223	0.93	0.36
NRC008	2	21632198	22680257	0.94	0.76
NRC008	2	40990337	41004806	0.71	0.07
NRC008	2	49346803	51576611	0.96	0.09
NRC008	2	176252868	176309719	0.96	-0.16
NRC008	5	146580	1187914	0.58	0
NRC008	5	1222112	1353025	0.82	0.41
NRC008	5	1415793	4239632	0.6	-0.06
NRC008	5	5004614	9541689	0.6	-0.04
NRC008	5	11247840	11505944	0.58	0.12
NRC008	5	11769407	15030451	0.6	-0.03
NRC008	5	15177021	15800814	0.97	-0.05
NRC008	5	15996683	17483238	0.6	-0.02
NRC008	5	17885284	18496515	0.96	-0.01
NRC008	5	18825733	19430267	0.59	0.03
NRC008	5	20542872	54293937	0.6	-0.02
NRC008	5	55813808	58878531	0.59	-0.06
NRC008	5	59841224	70725208	0.59	-0.06
NRC008	5	72758558	85982513	0.6	-0.05
NRC008	5	86375643	88065383	0.6	-0.03
NRC008	5	94261262	102655254	0.59	-0.03
NRC008	5	104408110	106335907	0.61	0.02
NRC008	5	108401005	109188150	0.58	0.16
NRC008	5	110648760	112570426	0.59	-0.07
NRC008	5	112586669	113071586	0.82	0.44
NRC008	5	114102920	114479486	0.96	-0.08
NRC008	5	114536851	122739540	0.59	-0.04
NRC008	5	124884691	137033572	0.6	-0.04
NRC008	5	138913335	139960959	0.59	-0.07
NRC008	5	143132073	148627746	0.59	-0.03
NRC008	5	150006187	151392978	0.59	-0.08
NRC008	5	151681543	152266397	0.6	-0.06
NRC008	5	153795247	158751505	0.6	-0.05
NRC008	5	159812934	160212958	0.59	-0.02
NRC008	5	163744136	180565800	0.56	-0.01
NRC008	6	25201412	25248831	0.96	-0.03
NRC008	6	31968316	31975232	0.97	-0.03
NRC008	6	87536609	87830924	0.95	0.06
NRC008	6	170598152	170761395	0.95	0.01
NRC008	7	20570923	20603033	0.94	0.01
NRC008	7	55806039	56214885	0.96	0.01
NRC008	7	62746705	63138299	0.96	0.08
NRC008	7	155625310	155639353	0.97	-0.1
NRC008	8	229189	11537376	0.59	-0.05
NRC008	8	11644805	11868286	0.71	0.34
NRC008	8	12512547	20248324	0.6	-0.02
NRC008	8	20263308	20325222	0.95	-0.14
NRC008	8	20328198	138272322	0.59	-0.05
NRC008	8	138355385	138379138	0.96	-0.1
NRC008	8	138474107	146174216	0.59	-0.07
NRC008	9	28697299	30371063	0.95	0.08
NRC008	9	38398592	38448729	0.97	-0.09
NRC008	10	13519502	13753732	0.92	0.67
NRC008	10	36740950	37188005	0.95	0.08
NRC008	10	79182925	110820852	0.76	-0.18
NRC008	10	110874106	110996149	0.96	-0.22
NRC008	10	111192330	112575786	0.75	-0.21
NRC008	10	112872758	113069526	0.95	-0.21
NRC008	10	113126069	131883703	0.75	-0.16
NRC008	10	131901973	132039565	0.96	-0.23
NRC008	10	132044465	135284978	0.75	-0.17
NRC008	11	194228	48503251	0.59	-0.06
NRC008	11	56731675	67344588	0.59	-0.08
NRC008	11	67471604	70341866	0.92	0.54
NRC008	11	70411683	88240462	0.59	-0.06
NRC008	11	88257908	88675893	0.93	0
NRC008	11	88904815	134429056	0.59	-0.06
NRC008	12	8385388	8723470	0.96	0.02
NRC008	12	46298657	46330278	0.96	-0.17
NRC008	12	88324682	88858960	0.95	0.06
NRC008	12	130059982	130271074	0.83	0.02
NRC008	13	74034555	74229094	0.96	0.04
NRC008	13	78567290	80504746	0.96	0.03
NRC008	14	97491178	97635137	0.95	0.05
NRC008	15	29816985	30302218	0.63	0.19
NRC008	16	37354	10697899	0.59	-0.08
NRC008	16	10721705	10722731	0.96	-0.22
NRC008	16	10882812	50733401	0.59	-0.08
NRC008	16	50819592	50943957	0.97	-0.04
NRC008	16	51069957	88638451	0.59	-0.06
NRC008	17	33677041	33748622	0.82	-0.07
NRC008	17	40406871	59875697	0.57	0.11
NRC008	17	60194509	60247726	0.95	-0.01
NRC008	17	60404252	78218468	0.57	0.1
NRC008	17	78363101	78634366	0.93	0.06
NRC008	18	10005383	10013675	0.96	0.06
NRC008	19	34365730	34474570	0.96	-0.04
NRC008	19	61684750	61700186	0.97	-0.08
NRC008	22	31013378	31163169	0.96	0.04
NRC008	23	3155565	152346163	0.96	-0.09
NRC010	1	908247	185321520	0.61	-0.03
NRC010	1	185322184	198985045	0.63	0.03
NRC010	1	198995441	247093596	0.62	-0.03
NRC010	3	41894	20440088	0.62	-0.02
NRC010	3	20451005	20716676	0.68	0
NRC010	3	20740115	74613336	0.62	-0.02
NRC010	3	74617642	113227270	0.63	0.04
NRC010	3	113237756	199318588	0.62	-0.02
NRC010	4	100646	130755733	0.62	-0.01
NRC010	4	130767302	139115107	0.64	0.05
NRC010	4	139140274	190953178	0.62	0
NRC010	5	143199	180642521	0.62	-0.01
NRC010	7	36729248	37149073	0.96	0.06
NRC010	8	166818	39408900	0.62	-0.01
NRC010	8	39527585	123319916	0.62	0
NRC010	8	123350555	146041300	0.62	-0.05
NRC010	10	121636	36833748	0.61	-0.04
NRC010	10	36885890	70575730	0.62	0
NRC010	10	70625062	135129800	0.61	-0.05
NRC010	11	194228	20245386	0.62	-0.04
NRC010	11	20247507	110702068	0.62	-0.01
NRC010	11	110712090	134433812	0.62	-0.05
NRC010	12	59873240	60077903	0.57	0.23
NRC010	13	18110262	53404632	0.62	-0.02
NRC010	13	53413137	92659349	0.63	0.05
NRC010	13	92675118	114026490	0.62	-0.01
NRC010	14	19473931	37160642	0.62	-0.02
NRC010	14	37220804	46238365	0.63	0.05
NRC010	14	46239184	106345097	0.62	-0.04
NRC010	15	18421386	100216154	0.62	-0.04
NRC010	16	45320	2939219	0.61	-0.05
NRC010	16	2943765	3005925	0.7	-0.09
NRC010	16	3013241	26997812	0.61	-0.06
NRC010	16	27003865	69987425	0.62	-0.05
NRC010	16	70017873	88586247	0.61	-0.05
NRC010	19	218039	19599554	0.61	-0.1
NRC010	19	19619190	34629405	0.64	-0.04
NRC010	19	34661620	63776118	0.61	-0.08
NRC010	21	13446559	36770204	0.63	0.01
NRC010	21	36771897	46540022	0.61	-0.05
NRC010	21	46543361	46919231	0.64	-0.02
NRC010	23	3113318	150856667	0.96	-0.41
NRC011	1	836671	74861724	0.95	-0.32
NRC011	1	74885645	76325063	0.95	-0.38
NRC011	1	76343514	76390581	0.91	-0.22
NRC011	1	76421342	83489547	0.95	-0.36
NRC011	1	83489596	83794017	0.93	-0.36
NRC011	1	199046776	199158760	0.63	0.21
NRC011	2	105035	15699922	0.62	0.17
NRC011	2	15711355	16592891	0.93	0.76
NRC011	2	16648479	47957015	0.62	0.17
NRC011	4	174683924	174683964	0.64	-0.13
NRC011	6	32357965	32429850	0.96	-0.03
NRC011	7	16887859	17262597	0.64	0.23
NRC011	7	158664151	158812247	0.79	-0.04
NRC011	8	49202234	70581675	0.63	0.18
NRC011	9	21830298	22002422	0.94	-0.38
NRC011	9	28388636	28467082	0.65	0.31
NRC011	12	19360345	19431361	0.64	0.33
NRC011	17	35882741	68213962	0.62	0.16
NRC011	17	68278566	68359113	0.96	0.07
NRC011	17	68427194	78653169	0.61	0.13
NRC013	1	195106895	195160949	0.64	0.41
NRC013	3	197864313	197886201	0.65	-0.09
NRC013	4	64983	32117038	0.61	-0.09
NRC013	4	32121171	34507538	0.65	-0.07
NRC013	4	34522602	40223828	0.61	-0.11
NRC013	4	40230323	190927939	0.58	-0.05
NRC013	6	105013956	105038841	0.63	0.31
NRC013	9	195964	1699649	0.56	-0.08
NRC013	9	1702474	134247524	0.58	-0.06
NRC013	9	134267162	139880482	0.57	-0.09
NRC013	12	31261578	31298174	0.62	0.11
NRC013	13	23960372	23970200	0.67	0.12
NRC013	14	18531500	21289265	0.57	-0.08
NRC013	14	21290409	49553790	0.58	-0.06
NRC013	14	49564493	80880698	0.58	-0.07
NRC013	14	80930316	84954059	0.59	-0.03
NRC013	14	84955967	106345097	0.58	-0.07
NRC013	15	22125445	22331542	0.61	0.25
NRC013	16	103667	88630618	0.57	-0.07
NRC013	17	39315869	78629633	0.59	0.11
NRC013	18	54775	75758307	0.57	-0.05
NRC013	19	218039	63603580	0.57	-0.09
NRC013	21	13591802	46909417	0.57	-0.06
NRC013	23	3086918	149948467	0.95	-0.37
NRC014	2	52620945	52637176	0.69	-5.2
NRC014	2	173363770	173565900	0.58	0.18
NRC014	2	218383444	218391399	0.6	0.02
NRC014	6	32691720	32731201	0.59	-0.04
NRC014	7	75198775	75208304	0.63	0.09
NRC014	10	47013328	47167032	0.62	0.15
NRC014	12	56585517	132288869	0.62	0.07
NRC014	19	218039	3219722	0.64	-0.13
NRC014	19	3219785	5073051	0.68	0.18
NRC014	19	5093817	6515402	0.62	-0.17
NRC014	19	6541789	7014372	0.68	0.11
NRC014	19	7018773	13750368	0.63	-0.13
NRC014	19	13755230	14736917	0.68	0.16
NRC014	19	14741197	16084287	0.63	-0.15
NRC014	19	16286503	18938385	0.69	0.19
NRC014	19	18966773	35438593	0.64	-0.11
NRC014	19	35447872	41159434	0.69	0.21
NRC014	19	41229799	47154628	0.63	-0.14
NRC014	19	47696238	48968877	0.68	0.14
NRC014	19	48978353	54092446	0.63	-0.14
NRC014	19	54102003	55707681	0.68	0.14
NRC014	19	55738389	57230090	0.63	-0.14
NRC014	19	57234277	59643220	0.66	-0.05
NRC014	19	59697419	63749895	0.62	-0.12
NRC014	21	43650111	43695617	0.6	-0.01
NRC014	23	5391985	146073898	0.96	-0.1
ITCC0002	1	844113	61898495	0.61	-0.03
ITCC0002	1	61898850	95371181	0.61	-0.03
ITCC0002	1	95381604	103904580	0.62	-0.03
ITCC0002	1	104203012	108203598	0.62	-0.02
ITCC0002	1	108208349	182699503	0.61	-0.04
ITCC0002	1	182708677	198268749	0.62	-0.04
ITCC0002	1	198274055	206480656	0.61	-0.04
ITCC0002	1	206485911	246644314	0.61	-0.03
ITCC0002	3	36495	6791887	0.56	0.01
ITCC0002	3	6796304	14585765	0.55	0.01
ITCC0002	3	14596299	54170136	0.56	0.01
ITCC0002	4	100646	13538091	0.61	-0.03
ITCC0002	4	13541181	27193900	0.61	-0.02
ITCC0002	4	27209886	65863625	0.62	-0.03
ITCC0002	4	65878196	66083705	0.66	-0.01
ITCC0002	4	66086162	181873434	0.62	-0.02
ITCC0002	4	181874909	187577682	0.61	-0.01
ITCC0002	4	187578527	191162351	0.61	0
ITCC0002	6	32547026	32788255	0.56	0.09
ITCC0002	8	177938	2821201	0.6	-0.01
ITCC0002	8	2859039	10098093	0.61	-0.02
ITCC0002	8	10099953	13571063	0.61	-0.01
ITCC0002	8	13577430	17208445	0.62	0.01
ITCC0002	8	17219552	42824859	0.61	-0.02
ITCC0002	8	42830763	121966006	0.62	-0.03
ITCC0002	8	121967080	146264218	0.61	-0.04
ITCC0002	9	175632	1353575	0.62	-0.05
ITCC0002	9	1393492	2381261	0.6	-0.03
ITCC0002	9	2382608	8328878	0.61	-0.05
ITCC0002	9	8334187	12783817	0.62	-0.01
ITCC0002	9	12819714	22277463	0.61	-0.04
ITCC0002	9	22455997	24193069	0.62	-0.02
ITCC0002	9	24195004	74987655	0.61	-0.03
ITCC0002	9	75000024	75436545	0.64	-0.02
ITCC0002	9	75436665	98935483	0.61	-0.03
ITCC0002	9	98969544	99273010	0.64	-0.03
ITCC0002	9	99293640	115575231	0.61	-0.04
ITCC0002	9	115584227	116857504	0.6	-0.04
ITCC0002	9	116860847	121618453	0.61	-0.02
ITCC0002	9	121618727	140196704	0.61	-0.03
ITCC0002	10	88087	55732323	0.61	-0.03
ITCC0002	10	55746010	69544742	0.62	-0.03
ITCC0002	10	69547535	135284541	0.61	-0.03
ITCC0002	14	18123007	24760336	0.61	-0.04
ITCC0002	14	24760685	51082738	0.62	-0.03
ITCC0002	14	51083328	56253590	0.61	-0.04
ITCC0002	14	56254872	62748337	0.62	-0.04
ITCC0002	14	62752331	79432044	0.61	-0.04
ITCC0002	14	79433491	87078008	0.62	-0.02
ITCC0002	14	87079104	106358708	0.61	-0.03
ITCC0002	15	18957215	26060221	0.61	-0.02
ITCC0002	15	27126791	100206514	0.61	-0.03
ITCC0002	16	134845	29953406	0.61	-0.03
ITCC0002	16	29955421	51899249	0.61	-0.03
ITCC0002	16	51915940	57482927	0.61	-0.03
ITCC0002	16	57483229	62159919	0.62	-0.01
ITCC0002	16	62161823	88513345	0.61	-0.03
ITCC0002	17	18232343	18528085	0.58	0.06
ITCC0002	17	33030504	33172153	0.58	0.11
ITCC0002	17	33173953	41519627	0.55	0.14
ITCC0002	17	41525423	41713128	0.62	0.31
ITCC0002	17	41723989	66672070	0.55	0.16
ITCC0002	17	66672495	66690299	0.59	0.29
ITCC0002	17	66690964	78653169	0.55	0.14
ITCC0002	18	14694618	14729614	0.56	0.17
ITCC0002	19	239374	19681139	0.61	-0.03
ITCC0002	19	19684270	32935263	0.62	0.01
ITCC0002	19	32935721	63785948	0.61	-0.02
ITCC0002	21	10195342	14098759	0.6	0.01
ITCC0002	21	14116275	30455298	0.62	-0.03
ITCC0002	21	30464927	46922038	0.61	-0.04
ITCC0002	23	2717734	154350072	0.87	-0.64
ITCC0002	24	4394031	27224641	0.86	0.1
ITCC0009	1	742429	59654060	0.61	0.03
ITCC0009	1	59666911	80981485	0.62	0.07
ITCC0009	1	81054822	81358945	0.65	0.09
ITCC0009	1	81360051	85701802	0.62	0.07
ITCC0009	1	85714007	94107782	0.62	0.05
ITCC0009	1	94109523	95403246	0.61	0.04
ITCC0009	1	95464167	108496417	0.62	0.07
ITCC0009	1	108497424	114247864	0.62	0.05
ITCC0009	1	114248557	114504950	0.6	0.02
ITCC0009	1	114505200	167446926	0.62	0.05
ITCC0009	1	167515407	173313412	0.63	0.05
ITCC0009	1	173316002	178024159	0.62	0.07
ITCC0009	1	178026510	180856614	0.62	0.04
ITCC0009	1	180863351	198403205	0.63	0.07
ITCC0009	1	198417361	199144185	0.62	0.07
ITCC0009	1	199144473	206792439	0.61	0.04
ITCC0009	1	206799244	247138810	0.62	0.07
ITCC0009	2	310574	13028839	0.61	0.06
ITCC0009	2	13035846	14204379	0.64	0.1
ITCC0009	2	14209050	31617062	0.62	0.05
ITCC0009	2	31619060	44846054	0.62	0.06
ITCC0009	2	44853213	47077451	0.61	0.05
ITCC0009	2	47081193	49954369	0.62	0.07
ITCC0009	2	49979344	59847342	0.62	0.08
ITCC0009	2	59905146	75933117	0.62	0.05
ITCC0009	2	75945152	78855288	0.63	0.1
ITCC0009	2	78855471	80974062	0.62	0.08
ITCC0009	2	80978747	83767319	0.63	0.1
ITCC0009	2	83772634	132630267	0.62	0.05
ITCC0009	2	132763242	137384660	0.61	0.06
ITCC0009	2	137395299	170665818	0.62	0.07
ITCC0009	2	170673068	176745557	0.62	0.05
ITCC0009	2	176756047	188624619	0.63	0.06
ITCC0009	2	188656086	190624317	0.64	0.06
ITCC0009	2	190639681	215488828	0.62	0.06
ITCC0009	2	215500588	220541466	0.61	0.04
ITCC0009	2	220547697	234716447	0.62	0.05
ITCC0009	2	234723089	242622365	0.62	0.04
ITCC0009	5	407051	11243998	0.6	0.02
ITCC0009	5	11249730	13028063	0.61	0.05
ITCC0009	5	13266877	17474158	0.6	0.03
ITCC0009	5	17475915	29456755	0.61	0.06
ITCC0009	5	29457378	29476715	0.7	0.12
ITCC0009	5	29502687	103866455	0.6	0.03
ITCC0009	5	103893066	106597708	0.62	0.05
ITCC0009	5	106602031	130141800	0.6	0.03
ITCC0009	5	130168579	135294758	0.6	0.01
ITCC0009	5	135304213	166801933	0.6	0.03
ITCC0009	5	166818337	177950301	0.59	0.02
ITCC0009	5	177951637	180625733	0.6	0.01
ITCC0009	7	47715883	47731282	0.62	0.24
ITCC0009	8	61761676	62803878	0.84	-0.41
ITCC0009	10	88087	13977079	0.62	0.05
ITCC0009	10	13987657	42140008	0.63	0.05
ITCC0009	10	42156107	51644691	0.62	0.03
ITCC0009	10	51648148	61286612	0.63	0.08
ITCC0009	10	61294703	61884496	0.62	0.08
ITCC0009	10	61885077	67724488	0.63	0.06
ITCC0009	10	67727069	75420770	0.62	0.03
ITCC0009	10	75431866	76785960	0.63	0.05
ITCC0009	10	76787562	82022311	0.61	0.05
ITCC0009	10	82022425	83484186	0.64	0.06
ITCC0009	10	83491242	90734305	0.62	0.05
ITCC0009	10	90737149	123924446	0.62	0.04
ITCC0009	10	123927451	135196949	0.62	0.05
ITCC0009	12	61880	7909805	0.61	0.03
ITCC0009	12	7933747	10800679	0.62	0.06
ITCC0009	12	10814215	10920782	0.67	0.09
ITCC0009	12	10924088	17128382	0.62	0.06
ITCC0009	12	17135232	24854022	0.63	0.08
ITCC0009	12	24854337	47516302	0.62	0.06
ITCC0009	12	47530530	57815746	0.61	0.04
ITCC0009	12	57820821	91764264	0.62	0.07
ITCC0009	12	91777539	96826063	0.62	0.05
ITCC0009	12	96834310	102585464	0.62	0.05
ITCC0009	12	102585961	132278626	0.61	0.05
ITCC0009	13	18092327	52523422	0.62	0.06
ITCC0009	13	52523625	71683294	0.63	0.1
ITCC0009	13	71688089	79088849	0.62	0.07
ITCC0009	13	79095116	92671496	0.63	0.1
ITCC0009	13	92675118	100602002	0.61	0.06
ITCC0009	13	100733288	109139316	0.62	0.08
ITCC0009	13	109151254	113927626	0.61	0.04
ITCC0009	14	18397823	25004084	0.87	-0.13
ITCC0009	14	25016313	48433753	0.88	-0.12
ITCC0009	14	48447273	78523295	0.87	-0.12
ITCC0009	14	78569603	88463517	0.88	-0.11
ITCC0009	14	88464220	106345097	0.87	-0.11
ITCC0009	15	18294933	51234519	0.62	0.05
ITCC0009	15	51241133	54759509	0.63	0.07
ITCC0009	15	54761596	90278983	0.62	0.04
ITCC0009	15	90280800	91913858	0.61	0.05
ITCC0009	15	91917844	100216154	0.62	0.05
ITCC0009	16	41263	8669867	0.88	-0.12
ITCC0009	16	8692348	9015055	0.86	-0.11
ITCC0009	16	9019717	26746405	0.87	-0.11
ITCC0009	16	26764603	26787428	0.82	-0.06
ITCC0009	16	26791329	31163111	0.87	-0.12
ITCC0009	16	31167054	31284891	0.86	-0.1
ITCC0009	16	31292149	69390906	0.88	-0.11
ITCC0009	16	69448737	69604985	0.81	-0.04
ITCC0009	16	69628379	82587790	0.87	-0.1
ITCC0009	16	82587841	88670344	0.87	-0.12
ITCC0009	18	14409091	15092421	0.54	0.19
ITCC0009	20	17094	62382907	0.61	0.04
ITCC0009	21	9753565	13707489	0.6	0.02
ITCC0009	21	13717346	28462283	0.63	0.08
ITCC0009	21	28557665	46915057	0.62	0.03
ITCC0009	23	2725425	9212822	0.83	-0.4
ITCC0009	23	9218427	9845182	0.81	-0.34
ITCC0009	23	9849979	54752952	0.83	-0.4
ITCC0009	23	54754090	55109746	0.75	-0.37
ITCC0009	23	56131121	118472399	0.83	-0.42
ITCC0009	23	118478450	118938029	0.8	-0.36
ITCC0009	23	118941319	154570039	0.83	-0.39
ITCC0009	24	2715180	57322040	0.6	-3.81
ITCC0010	1	198395881	247177330	0.57	0.07
ITCC0010	3	37209593	48408639	0.76	-0.23
ITCC0010	4	64983	47368907	0.62	-0.14
ITCC0010	6	21944614	21954635	0.67	-0.56
ITCC0010	6	150700094	150834215	0.67	0.11
ITCC0010	9	25342327	25353830	0.71	0.53
ITCC0010	11	59014212	70077507	0.56	0.03
ITCC0010	11	70105511	70744872	0.76	-0.26
ITCC0010	11	70746443	71607855	0.82	-0.24
ITCC0010	11	71640522	73292057	0.74	-0.23
ITCC0010	11	73295835	100268196	0.78	-0.24
ITCC0010	11	100368564	134405524	0.76	-0.22
ITCC0010	12	34271617	36916364	0.67	0.02
ITCC0010	17	9236034	9264274	0.8	-0.22
ITCC0010	17	33835962	78629633	0.64	0.17
ITCC0010	19	24138372	32664393	0.56	-0.01
ITCC0010	23	3427545	154171953	0.95	-0.18
ITCC0013	1	751010	35146465	0.91	-0.28
ITCC0013	2	299480	12433627	0.63	0.19
ITCC0013	2	299480	27802556		-0.09
ITCC0013	2	12448648	23087104	0.64	0.21
ITCC0013	2	23105915	27802556	0.63	0.17
ITCC0013	2	131881324	131972323	0.63	0.16
ITCC0013	3	41894	69785447	0.92	-0.31
ITCC0013	3	70087971	199318588	0.58	0.13
ITCC0013	4	63508	25496833	0.91	-0.29
ITCC0013	4	63508	48758629		-0.156667
ITCC0013	4	25522253	37194958	0.92	-0.37
ITCC0013	4	37201282	48758629	0.92	-0.33
ITCC0013	5	50427850	51368887	0.63	-0.08
ITCC0013	5	89151688	91607769	0.63	-0.13
ITCC0013	5	99285891	100668620	0.64	-0.15
ITCC0013	5	104196324	105641571	0.64	-0.12
ITCC0013	6	29839766	30113733	0.95	-0.03
ITCC0013	7	149081	6908994	0.62	0.17
ITCC0013	7	149081	158737504		-0.052
ITCC0013	7	7006701	66162948	0.63	0.22
ITCC0013	7	66167542	66286696		0.23
ITCC0013	7	66293216	126040248	0.63	0.23
ITCC0013	7	126068490	158737504	0.63	0.2
ITCC0013	10	746109	68297491	0.64	-0.11
ITCC0013	10	746109	135284293		0.045
ITCC0013	10	68300086	135284293	0.63	-0.11
ITCC0013	11	1594620	1608493	0.65	-0.06
ITCC0013	11	81421155	88599795	0.92	-0.36
ITCC0013	11	81421155	134321343		-0.176667
ITCC0013	11	88617956	89095092	0.89	-0.3
ITCC0013	11	89296129	134321343	0.92	-0.32
ITCC0013	12	109006782	132281048	0.63	0.17
ITCC0013	14	18531500	19479098	0.67	0.4
ITCC0013	14	68424624	69087590	0.73	0
ITCC0013	14	106058612	106297061	0.62	0.28
ITCC0013	15	19205581	100216154	0.63	-0.12
ITCC0013	17	28418542	78653169	0.67	0.23
ITCC0013	18	59836	43073553	0.58	0.13
ITCC0013	18	43092162	76085595	0.64	-0.12
ITCC0013	19	59423491	59428111	0.68	0.3
ITCC0013	22	15333560	15645194	0.62	0.19
ITCC0013	23	2782660	153313264	0.63	0.07
ITCC0029	2	17105642	17430879	0.75	0.05
ITCC0029	2	82427059	83434515	0.96	-0.1
ITCC0029	4	92152603	92198117	0.86	-0.29
ITCC0029	5	99667842	100854223	0.95	-0.21
ITCC0029	5	129584845	131397140	0.95	-0.09
ITCC0029	6	121445811	121480077	0.93	-0.26
ITCC0029	7	127961193	128005491	0.81	0.02
ITCC0029	8	115077159	115525143	0.96	-0.1
ITCC0029	9	181843	2381261	0.65	-0.16
ITCC0029	9	181843	15520283	0.86	-0.118
ITCC0029	9	2384917	2398944	0.8	-0.35
ITCC0029	9	2402296	8774446	0.65	-0.18
ITCC0029	9	8786449	8972266	0.72	-0.29
ITCC0029	9	8972620	15520283	0.66	-0.23
ITCC0029	10	37279571	38637737	0.95	-0.03
ITCC0029	10	56167665	56196753	0.7	-0.02
ITCC0029	11	194228	10954294	0.81	-0.27
ITCC0029	12	33412987	34595272	0.65	0.19
ITCC0029	17	29778964	45653965	0.59	0.14
ITCC0029	17	45704449	78629633	0.67	0.28
ITCC0029	18	50073748	50403171	0.85	0
ITCC0029	19	20772798	20801110	0.95	-0.49
ITCC0029	23	2859981	154503995	0.96	-0.23
ITCC0031	1	742429	61242906	0.69	-0.24
ITCC0031	1	61244762	63105798	0.71	-0.15
ITCC0031	1	63133809	65825736	0.69	-0.12
ITCC0031	1	65826208	65830588	0.64	0.08
ITCC0031	1	65831101	96971943	0.7	-0.06
ITCC0031	2	15015742	16263326	0.83	0.63
ITCC0031	2	16792136	17486259	0.88	0.83
ITCC0031	2	17913581	18517361	0.81	0.59
ITCC0031	3	36495	199251343	0.55	-0.1
ITCC0031	6	29780722	30088655	0.81	-0.04
ITCC0031	7	56257094	56646334	0.88	-0.06
ITCC0031	7	76255687	76477775	0.58	0.06
ITCC0031	8	166818	9264401	0.7	-0.11
ITCC0031	8	9268558	10507540	0.74	-0.18
ITCC0031	8	10600524	15834133	0.7	-0.1
ITCC0031	8	15836004	15836837	0.8	-0.18
ITCC0031	8	15839931	18140408	0.7	-0.08
ITCC0031	8	18140584	28228417	0.69	-0.14
ITCC0031	9	38994140	66579044	0.6	-0.01
ITCC0031	10	88087	68007407	0.56	-0.03
ITCC0031	10	68020388	81398117	0.54	-0.15
ITCC0031	10	81666029	82006545	0.63	-0.18
ITCC0031	10	82034900	95207054	0.55	-0.03
ITCC0031	10	95218318	96257404	0.56	-0.09
ITCC0031	10	96258081	96611093	0.79	-0.06
ITCC0031	10	96614945	120338358	0.54	-0.08
ITCC0031	10	120339070	134684067	0.55	-0.14
ITCC0031	10	134733075	135237357	0.56	-0.21
ITCC0031	12	34032094	37618114	0.86	0.11
ITCC0031	17	38826209	40869224	0.61	0.01
ITCC0031	17	40872185	41042203	0.55	0.05
ITCC0031	17	41049321	41525423	0.61	0.05
ITCC0031	17	42184098	78560778	0.61	0.09
ITCC0031	18	11271733	11444808	0.56	0.06
ITCC0031	18	12051812	12066365	0.55	0.03
ITCC0031	18	14190667	15397222	0.85	0.05
ITCC0031	18	44163038	65302093	0.59	0.2
ITCC0031	18	65302406	65510340	0.62	0.32
ITCC0031	18	65514694	76108775	0.59	0.17
ITCC0031	22	49415426	49558258	0.56	-0.11
ITCC0031	23	2785920	134248834	0.87	-0.28
ITCC0031	23	134549966	134738619	0.59	-4
ITCC0031	23	136688370	154311407	0.86	-0.27
ITCC0031	24	3544760	26948450	0.83	0.08
ITCC0035	1	742429	2479633	0.63	-0.01
ITCC0035	1	2483520	59617059	0.63	0.03
ITCC0035	1	59617918	65616570	0.63	0.08
ITCC0035	1	65627144	65833564	0.6	0.17
ITCC0035	1	65833660	65871601	0.64	0.17
ITCC0035	1	65872026	83583396	0.64	0.12
ITCC0035	1	84096289	97932146	0.63	0.09
ITCC0035	1	97970794	98821704	0.65	0.18
ITCC0035	1	98845055	102209791	0.63	0.08
ITCC0035	1	102216280	107345699	0.65	0.12
ITCC0035	1	107347138	114317240	0.63	0.07
ITCC0035	1	114317853	114639498	0.62	0.1
ITCC0035	1	114639650	178024159	0.63	0.07
ITCC0035	1	178026510	178238960	0.67	-0.01
ITCC0035	1	178251779	182932216	0.63	0.05
ITCC0035	1	182934354	198088724	0.64	0.12
ITCC0035	1	198097734	200672294	0.63	0.03
ITCC0035	1	200816895	205372211	0.62	0.03
ITCC0035	1	205373156	247115392	0.63	0.06
ITCC0035	2	40814	15742454	0.63	0.1
ITCC0035	2	15745085	15811321	0.88	0.09
ITCC0035	2	15811342	31390930	0.63	0.08
ITCC0035	2	31403166	70955355	0.63	0.08
ITCC0035	2	70960388	75432123	0.63	0.05
ITCC0035	2	75437781	83075667	0.64	0.13
ITCC0035	2	83077035	137494547	0.63	0.07
ITCC0035	2	137502253	216682059	0.64	0.1
ITCC0035	2	216685273	225018826	0.63	0.06
ITCC0035	2	225023312	226607956	0.65	0.11
ITCC0035	2	226610806	242688106	0.63	0.04
ITCC0035	4	129993825	130147254	0.64	0.13
ITCC0035	5	91139	11215725	0.63	0.09
ITCC0035	5	11216984	20930348	0.64	0.09
ITCC0035	5	20938564	29392044	0.65	0.13
ITCC0035	5	29427587	44190859	0.63	0.06
ITCC0035	5	44222028	52819113	0.65	0.14
ITCC0035	5	52819165	83664041	0.64	0.08
ITCC0035	5	83668447	106724922	0.64	0.12
ITCC0035	5	106728839	131372257	0.64	0.11
ITCC0035	5	131381993	160345243	0.63	0.07
ITCC0035	5	160349112	164945445	0.64	0.12
ITCC0035	5	164946010	180618506	0.63	0.05
ITCC0035	6	94609	7832818	0.63	0.04
ITCC0035	6	7834464	29886966	0.63	0.06
ITCC0035	6	29888072	30028654	0.62	0.07
ITCC0035	6	30031400	30042001	0.69	0.09
ITCC0035	6	30042133	32331903	0.63	0.01
ITCC0035	6	32331925	32433116	0.65	0.05
ITCC0035	6	32433336	32441221	0.61	0.04
ITCC0035	6	32441403	32488186	0.67	0.07
ITCC0035	6	32488240	32808826	0.63	0.08
ITCC0035	6	32810427	32830164	0.66	0.05
ITCC0035	6	32830510	33218672	0.63	0.08
ITCC0035	6	33218812	33235116	0.66	0
ITCC0035	6	33235735	47707937	0.63	0.05
ITCC0035	6	47717035	82563842	0.64	0.12
ITCC0035	6	82572034	83965457	0.62	0.11
ITCC0035	6	83972133	93331305	0.64	0.1
ITCC0035	6	93334708	93592372	0.68	0.12
ITCC0035	6	93599999	158012042	0.64	0.08
ITCC0035	6	158013118	160691182	0.63	0.05
ITCC0035	6	160694431	166642407	0.63	0.09
ITCC0035	6	166681235	170761395	0.63	0.09
ITCC0035	8	172340	6478443	0.87	-0.08
ITCC0035	8	6481791	6868335	0.86	-0.1
ITCC0035	8	6869048	21317934	0.87	-0.1
ITCC0035	8	21319577	23784216	0.86	-0.14
ITCC0035	8	23843704	121110577	0.87	-0.12
ITCC0035	8	121113050	146142241	0.87	-0.11
ITCC0035	10	96238626	96762707	0.76	-0.15
ITCC0035	11	133853636	134226246	0.64	0.17
ITCC0035	15	26012196	26208861	0.79	-0.13
ITCC0035	16	30801056	31234207	0.66	-0.2
ITCC0035	18	102535	41002363	0.63	0.09
ITCC0035	18	41003676	48118630	0.63	0.08
ITCC0035	18	48132618	60871166	0.63	0.08
ITCC0035	18	60871842	69387568	0.64	0.13
ITCC0035	18	69391843	76108775	0.63	0.1
ITCC0035	19	21184616	21612316	0.75	-0.2
ITCC0035	19	21944022	22231421	0.85	-0.21
ITCC0035	20	11799	6376764	0.63	0.03
ITCC0035	20	6379316	17627400	0.64	0.13
ITCC0035	20	17638239	49817086	0.63	0.04
ITCC0035	20	49823497	53536929	0.64	0.03
ITCC0035	20	53537823	62355057	0.62	0.07
ITCC0035	21	9753565	13653424	0.86	0.04
ITCC0035	21	13670000	14011101	0.65	0.09
ITCC0035	21	14027356	28848252	0.64	0.11
ITCC0035	21	28851848	46919231	0.63	0.04
ITCC0035	22	22093969	22171356	0.56	-0.18
ITCC0035	24	2715180	57293078	0.63	-3.92
ITCC0036	1	97069523	97242392	0.62	0.24
ITCC0036	1	161615663	174951474	0.62	0.18
ITCC0036	1	175061758	184890093	0.62	0.16
ITCC0036	1	184909681	197819454	0.62	0.29
ITCC0036	1	197824395	246767707	0.62	0.14
ITCC0036	1	247046505	247093448	0.55	-0.07
ITCC0036	2	94979	51590498	0.62	0.15
ITCC0036	2	51605488	53280700	0.63	0.31
ITCC0036	2	53280887	53598883	0.61	0.24
ITCC0036	2	53606347	57977975	0.63	0.21
ITCC0036	2	57985036	72954926	0.62	0.16
ITCC0036	2	211203355	211701901	0.63	0.34
ITCC0036	4	149049922	185590793	0.62	0.25
ITCC0036	4	185591292	191176659	0.84	-0.29
ITCC0036	5	91139	2237365	0.63	0.01
ITCC0036	6	29875859	29926000	0.55	-0.01
ITCC0036	6	32549386	32777933	0.54	0.06
ITCC0036	7	23495452	66951182	0.62	0.17
ITCC0036	7	70163443	75533549	0.62	0.01
ITCC0036	7	76362317	76477718	0.68	0.19
ITCC0036	7	76539536	85245775	0.62	0.3
ITCC0036	7	85253376	85341648	0.73	0.54
ITCC0036	7	85354857	127771511	0.62	0.22
ITCC0036	7	128236623	148076741	0.62	0.15
ITCC0036	7	148083838	148172919	0.85	-0.32
ITCC0036	7	148192257	158794215	0.62	0.07
ITCC0036	11	194147	22755007	0.62	0.13
ITCC0036	11	22760288	25150161	0.63	0.29
ITCC0036	11	25152487	48293708	0.62	0.18
ITCC0036	11	48303164	51409488	0.85	0.25
ITCC0036	11	55306490	72736657	0.62	0.04
ITCC0036	11	72757627	89009655	0.85	-0.28
ITCC0036	11	89010940	89095092	0.6	0
ITCC0036	11	89099048	94937857	0.84	-0.24
ITCC0036	11	94943167	107574164	0.85	-0.25
ITCC0036	11	107598418	134371312	0.84	-0.31
ITCC0036	12	1357820	1380869	0.69	0.46
ITCC0036	12	1384282	1471285	0.62	0.17
ITCC0036	12	1471983	1482107	0.66	-0.04
ITCC0036	12	1488463	9418625	0.61	0.07
ITCC0036	12	9420287	33809863	0.62	0.22
ITCC0036	12	37447314	71506911	0.62	0.17
ITCC0036	12	71528398	73870468	0.63	0.31
ITCC0036	12	73879508	79054673	0.62	0.26
ITCC0036	12	79059115	87969670	0.63	0.3
ITCC0036	12	88007406	124643197	0.62	0.11
ITCC0036	12	124856650	125110393	0.89	0.03
ITCC0036	12	125177651	125205021	0.61	0.13
ITCC0036	12	125361215	132278626	0.62	0.1
ITCC0036	15	69323596	72256039	0.68	0.2
ITCC0036	15	72256150	76370873	0.69	0.13
ITCC0036	15	76372953	100216154	0.68	0.22
ITCC0036	17	32016708	38216035	0.62	0.03
ITCC0036	17	38339209	38731081	0.57	0.22
ITCC0036	17	38782929	78636464	0.62	0.29
ITCC0036	19	32425011	33025587	0.81	0.04
ITCC0036	22	17271398	19795050	0.64	0
ITCC0036	23	2785920	153251891	0.87	-0.35
ITCC0036	24	2721694	27108406	0.86	-1.6
ITCC0038	1	743268	24729673	0.6	0.07
ITCC0038	1	24737163	29013742	0.96	0.05
ITCC0038	1	30780802	247088866	0.6	0.03
ITCC0038	2	123468570	123502132	0.68	0.32
ITCC0038	2	190898425	209990576	0.96	0.06
ITCC0038	3	57010	164037547	0.6	0.01
ITCC0038	3	164046708	164078452	0.77	-5.21
ITCC0038	3	164101579	199308268	0.6	0
ITCC0038	4	63508	190947247	0.6	-0.01
ITCC0038	5	222902	180623543	0.6	0.01
ITCC0038	8	180568	146142241	0.6	0.02
ITCC0038	9	139986010	140089682	0.96	-0.43
ITCC0038	10	114767	135284978	0.6	0.03
ITCC0038	11	214832	12524648	0.78	-0.06
ITCC0038	11	12531615	42835762	0.79	-0.12
ITCC0038	11	42838458	47950080	0.78	-0.06
ITCC0038	11	48858129	55884657	0.81	-0.16
ITCC0038	11	55900553	88307788	0.79	-0.09
ITCC0038	11	88370876	89901100	0.85	-0.19
ITCC0038	11	90233847	115609568	0.79	-0.13
ITCC0038	11	115644329	134410875	0.78	-0.05
ITCC0038	12	19392449	19464917	0.64	0.33
ITCC0038	12	33130526	33197122	0.61	-0.45
ITCC0038	14	19283777	19479098	0.74	0.26
ITCC0038	15	20387087	100216154	0.6	0.03
ITCC0038	16	45320	88668856	0.6	0.04
ITCC0038	17	53011	78629633	0.56	0.09
ITCC0038	19	218039	63603580	0.59	-0.06
ITCC0038	20	24962	62371161	0.6	0.05
ITCC0038	21	13523286	29676339	0.61	-0.01
ITCC0038	21	29747472	45640447	0.6	0.05
ITCC0038	21	45646335	46919231	0.61	0.09
ITCC0038	23	2799848	154010056	0.96	-0.42
ITCC0044	1	1084601	60118835	0.63	-0.05
ITCC0044	1	60177529	108538635	0.64	-0.04
ITCC0044	1	108541228	159237592	0.64	-0.06
ITCC0044	1	159248881	186781768	0.64	-0.05
ITCC0044	1	186943792	194093361	0.65	-0.05
ITCC0044	1	194101358	247141305	0.64	-0.04
ITCC0044	3	70973	17006401	0.64	-0.05
ITCC0044	3	17042089	30485947	0.65	-0.05
ITCC0044	3	30505903	82281157	0.64	-0.04
ITCC0044	3	82297307	108887391	0.66	-0.05
ITCC0044	3	109038156	145865279	0.64	-0.05
ITCC0044	3	145881514	149044993	0.66	-0.06
ITCC0044	3	149050442	184663388	0.65	-0.05
ITCC0044	3	184665416	199049392	0.64	-0.07
ITCC0044	4	63508	10669581	0.64	-0.06
ITCC0044	4	10700494	35828015	0.65	-0.04
ITCC0044	4	35835513	54276889	0.64	-0.06
ITCC0044	4	54303494	185143668	0.65	-0.04
ITCC0044	4	185148334	191173722	0.64	-0.03
ITCC0044	5	464047	4310463	0.64	-0.06
ITCC0044	5	4316115	14958705	0.65	-0.04
ITCC0044	5	14966369	17336265	0.62	-0.03
ITCC0044	5	17359790	30370951	0.66	-0.03
ITCC0044	5	30406995	83564313	0.64	-0.05
ITCC0044	5	83565827	130372670	0.65	-0.05
ITCC0044	5	130407665	150647155	0.63	-0.04
ITCC0044	5	150660476	158037093	0.65	-0.04
ITCC0044	5	158131834	160032018	0.63	-0.06
ITCC0044	5	160044019	167047169	0.65	-0.03
ITCC0044	5	167047640	180584847	0.63	-0.05
ITCC0044	7	155475	7299819	0.64	-0.05
ITCC0044	7	7311096	20707692	0.65	-0.04
ITCC0044	7	20711068	78183234	0.64	-0.04
ITCC0044	7	78191817	89479754	0.65	-0.02
ITCC0044	7	89501640	158520087	0.64	-0.04
ITCC0044	9	181843	33107524	0.65	-0.04
ITCC0044	9	33115279	140128836	0.64	-0.05
ITCC0044	10	149076	12429186	0.64	-0.05
ITCC0044	10	12436016	14091532	0.63	-0.04
ITCC0044	10	14094112	32320356	0.64	-0.04
ITCC0044	10	32328752	68297491	0.65	-0.04
ITCC0044	10	68300086	135284978	0.64	-0.04
ITCC0044	11	189256	20085651	0.64	-0.05
ITCC0044	11	20096513	31964959	0.65	-0.04
ITCC0044	11	31975980	36999927	0.63	-0.05
ITCC0044	11	37015890	44082906	0.65	-0.02
ITCC0044	11	44090717	79152254	0.63	-0.06
ITCC0044	11	79156374	110176943	0.65	-0.05
ITCC0044	11	110191998	134317533	0.64	-0.04
ITCC0044	15	18421386	60417907	0.64	-0.04
ITCC0044	15	60426933	93109846	0.63	-0.05
ITCC0044	15	93116023	100216154	0.64	-0.05
ITCC0044	16	37354	57434046	0.63	-0.06
ITCC0044	16	57451090	64480928	0.65	-0.03
ITCC0044	16	64485654	88630618	0.63	-0.05
ITCC0044	19	56021	21105942	0.63	-0.08
ITCC0044	19	21568172	33413972	0.66	-0.06
ITCC0044	19	33428164	63762728	0.63	-0.07
ITCC0044	21	13552459	14783326	0.95	-0.3
ITCC0044	21	14807145	29243212	0.96	-0.28
ITCC0044	21	29246626	46874816	0.95	-0.23
ITCC0111	1	878522	183693005	0.6	0.05
ITCC0111	1	183762466	197471502	0.61	0.1
ITCC0111	1	197483262	247093596	0.6	0.06
ITCC0111	2	427664	242359608	0.6	0.06
ITCC0111	3	70973	76175437	0.81	-0.07
ITCC0111	3	76184092	88174233	0.82	-0.05
ITCC0111	3	88258289	88381802	0.94	-0.12
ITCC0111	3	88437006	109869501	0.83	-0.08
ITCC0111	3	109937538	120176854	0.81	-0.08
ITCC0111	3	120188854	144965563	0.8	-0.09
ITCC0111	3	144993284	176550912	0.82	-0.08
ITCC0111	3	176560380	177235384	0.94	-1.54
ITCC0111	3	177258006	183947577	0.83	-0.08
ITCC0111	3	183954066	199318588	0.8	-0.09
ITCC0111	4	25166655	25171339	0.66	0.13
ITCC0111	5	80564	14659841	0.6	0.06
ITCC0111	5	14670857	130466990	0.61	0.08
ITCC0111	5	130474318	180555221	0.6	0.05
ITCC0111	6	139090	31533012	0.6	0.05
ITCC0111	6	31562866	32881836	0.96	0
ITCC0111	6	32887781	48734929	0.6	0.04
ITCC0111	6	48748436	170598152	0.61	0.07
ITCC0111	7	149081	127937889	0.6	0.07
ITCC0111	7	127961193	128005491	0.88	0.11
ITCC0111	7	128142173	158664151	0.6	0.05
ITCC0111	9	22488755	22489958	0.69	-4.54
ITCC0111	11	48583196	49010177	0.95	-0.1
ITCC0111	12	34082658	36233352	0.95	0.22
ITCC0111	13	18110262	18181000	0.83	-0.08
ITCC0111	14	85312721	85322749	0.63	0.16
ITCC0111	15	18421386	100202567	0.6	0.05
ITCC0111	19	239246	63762728	0.6	0.03
ITCC0111	20	11799	62376958	0.6	0.05
ITCC0111	21	13523286	31405949	0.61	0.09
ITCC0111	21	31409620	46919231	0.6	0.04
ITCC0111	22	15333560	49498216	0.6	0.04
ITCC0111	23	148691136	148695887	0.66	0.19
ITCC0130	1	743268	8555186	0.61	0.13
ITCC0130	2	79910	47969630	0.61	0.16
ITCC0130	2	132296601	165583661	0.78	-0.33
ITCC0130	4	2464037	9052992	0.77	-0.17
ITCC0130	4	9097760	9840422	0.9	-0.2
ITCC0130	4	10052523	43139654	0.78	-0.3
ITCC0130	7	57659300	62733675	0.66	0.01
ITCC0130	7	74030155	158811981	0.62	0.16
ITCC0130	9	10015975	10195835	0.79	-0.34
ITCC0130	9	10215533	10250263	0.59	-1.05
ITCC0130	9	10267054	10550924	0.8	-0.39
ITCC0130	9	21884495	22067543	0.8	-0.41
ITCC0130	10	47025300	47173619	0.63	0.23
ITCC0130	11	71752451	134405524	0.78	-0.26
ITCC0130	14	106244147	106256042	0.65	0.21
ITCC0130	15	81784016	100215583	0.78	-0.24
ITCC0130	17	33987599	44386972	0.61	0.15
ITCC0130	17	44422825	48037927	0.67	0.26
ITCC0130	17	48041109	51548399	0.69	0.29
ITCC0130	17	51558359	78634366	0.67	0.25
ITCC0130	18	27002934	27068292	0.61	0.12
ITCC0130	19	278182	3649333	0.77	-0.25
ITCC0130	23	2904827	153935585	0.96	-0.19
ITCC0174	1	743404	41960065	0.88	-0.29
ITCC0174	1	113808822	114183971	0.82	0.06
ITCC0174	1	150814196	150915738	0.76	0.09
ITCC0174	2	28938	11466058	0.62	0.18
ITCC0174	2	11482360	12348891	0.87	0.53
ITCC0174	2	12417166	12909881	0.64	0.24
ITCC0174	2	12920449	16333304	0.87	0.73
ITCC0174	2	16351748	22936663	0.63	0.2
ITCC0174	2	22944881	44798381	0.62	0.2
ITCC0174	2	44844604	48806853	0.61	0.18
ITCC0174	2	48812099	76802312	0.62	0.22
ITCC0174	2	76802582	78975991	0.63	0.32
ITCC0174	2	79349080	85833031	0.62	0.23
ITCC0174	4	4729412	4923148	0.58	0.09
ITCC0174	4	9561686	9966591	0.57	-0.05
ITCC0174	4	83836873	84232057	0.61	0.12
ITCC0174	4	123272940	123768079	0.83	0.06
ITCC0174	4	166089273	166098831	0.62	0.27
ITCC0174	5	158693877	158704397	0.59	0.06
ITCC0174	6	26294179	26604582	0.85	0
ITCC0174	6	27434842	27946189	0.83	0.04
ITCC0174	6	29870033	29888990	0.56	0
ITCC0174	6	31321392	31339968	0.55	0.08
ITCC0174	6	138008328	138019206	0.76	-0.04
ITCC0174	6	149359701	170754428	0.87	-0.29
ITCC0174	7	8815481	8832522	0.6	-3.34
ITCC0174	7	99073458	99223637	0.79	0.06
ITCC0174	8	127980573	128127196	0.76	-0.01
ITCC0174	9	21786791	21936007	0.87	0.01
ITCC0174	9	22261970	22288254	0.85	0.01
ITCC0174	9	22289027	22503285	0.55	0.02
ITCC0174	10	89721850	135284541	0.54	-0.02
ITCC0174	11	2449205	2468103	0.54	0.09
ITCC0174	11	2477066	2501447	0.62	0.15
ITCC0174	11	3524742	3594637	0.57	0.08
ITCC0174	11	68376799	69313708	0.88	0.52
ITCC0174	11	88925198	95558049	0.67	-0.11
ITCC0174	11	95558601	97840146	0.68	-0.1
ITCC0174	11	97843218	99587210	0.73	-0.14
ITCC0174	11	99601775	105130166	0.72	-0.16
ITCC0174	11	105143352	119703938	0.7	-0.16
ITCC0174	12	8265988	8610198	0.85	0.03
ITCC0174	12	34649300	36473503	0.86	0.09
ITCC0174	13	17929938	18358616	0.87	0.04
ITCC0174	13	18528156	19216668	0.83	0.05
ITCC0174	13	92614294	92640400	0.63	0.19
ITCC0174	14	18123007	19322805	0.65	0.04
ITCC0174	15	18331687	19969867	0.55	0.02
ITCC0174	15	22014147	22414527	0.79	0.01
ITCC0174	15	26055786	26118097	0.66	0.03
ITCC0174	16	30781382	31273636	0.84	-0.02
ITCC0174	16	31768261	35113114	0.86	0
ITCC0174	16	71553497	71594134	0.85	-0.15
ITCC0174	17	34170125	40660914	0.62	0.16
ITCC0174	17	40662088	41638916	0.64	0.12
ITCC0174	17	42153004	48664476	0.62	0.17
ITCC0174	17	48668858	50529726	0.65	0.28
ITCC0174	17	50530266	68382106	0.63	0.21
ITCC0174	17	68389374	70322938	0.62	0.16
ITCC0174	17	70346180	70621874	0.69	0.21
ITCC0174	17	70713072	78634366	0.63	0.14
ITCC0174	18	72561380	72600805	0.64	0.25
ITCC0174	19	6846866	7050089	0.61	0.13
ITCC0174	19	23295285	24228244	0.86	0.03
ITCC0174	19	32592785	32909727	0.71	0.04
ITCC0174	20	26074348	29271080	0.84	0.06
ITCC0174	20	29283839	29368038	0.6	0.11
ITCC0174	22	14433659	15638808	0.55	0.04
ITCC0174	23	2717734	154350072	0.86	-0.31
ITCC0174	24	2804694	23439357	0.85	-0.1
GIMEN	1	1162770	29479866	0.94	-0.31
GIMEN	2	15953819	18580752	0.64	0.23
GIMEN	2	26390198	56355192	0.62	0.25
GIMEN	3	101158	87306336	0.96	-0.06
GIMEN	3	89787083	185174419	0.58	0
GIMEN	3	185177296	186603536	0.6	-0.06
GIMEN	3	186693956	199298372	0.57	-0.02
GIMEN	4	124851	27106573	0.75	0.15
GIMEN	4	27144015	112795620	0.65	-0.03
GIMEN	4	171481259	177474311	0.65	0
GIMEN	4	177529026	191164126	0.56	0.2
GIMEN	5	222902	29469856	0.96	-0.26
GIMEN	5	94061705	94108871	0.65	0.4
GIMEN	6	57988851	58152177	0.63	0.39
GIMEN	6	77325709	85700636	0.65	-0.01
GIMEN	6	85719044	92354259	0.64	-0.05
GIMEN	6	92370700	122403736	0.65	-0.02
GIMEN	6	125773629	162534963	0.95	-0.3
GIMEN	6	162535596	162748182	0.75	-6.35
GIMEN	6	163091786	169195684	0.96	-0.29
GIMEN	7	69515197	69573922	0.59	0.03
GIMEN	7	75974325	76395148	0.63	0.41
GIMEN	7	145923021	145973255	0.64	-0.01
GIMEN	9	194201	9152042	0.64	-0.06
GIMEN	9	9166176	9726054	0.69	-0.1
GIMEN	9	9740139	10265798	0.65	0.04
GIMEN	9	11298992	28460551	0.65	-0.03
GIMEN	9	28506764	29214552	0.7	-0.05
GIMEN	9	29216705	139714736	0.64	-0.06
GIMEN	10	9824426	19000070	0.64	-0.05
GIMEN	10	19002443	61016188	0.65	-0.04
GIMEN	10	61017543	135283755	0.64	-0.06
GIMEN	11	237986	4433275	0.64	-0.08
GIMEN	11	4440254	7807329	0.65	-0.07
GIMEN	11	7811095	20618466	0.64	-0.06
GIMEN	11	20632221	31509000	0.65	-0.02
GIMEN	11	31610982	41805024	0.64	-0.04
GIMEN	11	41809240	42076918	0.69	0.02
GIMEN	11	42081025	43516935	0.65	-0.04
GIMEN	11	43534429	70496686	0.56	0.11
GIMEN	11	70943653	87584320	0.91	-0.3
GIMEN	11	88303300	89095092	0.79	-0.28
GIMEN	11	89105700	133365249	0.95	-0.29
GIMEN	12	88858960	88995095	0.62	0.33
GIMEN	13	18209780	52870490	0.71	0.11
GIMEN	13	52884262	94554036	0.72	0.2
GIMEN	13	94555944	99526202	0.7	0.08
GIMEN	13	99614863	108491886	0.71	0.15
GIMEN	13	108496987	114061118	0.7	0.09
GIMEN	15	18436314	100091023	0.64	-0.07
GIMEN	17	31096668	64383795	0.56	0.12
GIMEN	17	64385143	64943980	0.62	0.22
GIMEN	17	64945820	78579829	0.56	0.11
GIMEN	18	102535	1419500	0.65	-0.06
GIMEN	18	1419883	1829387	0.68	0.01
GIMEN	18	1857373	2195343	0.65	-0.04
GIMEN	18	2246904	8398431	0.58	-0.16
GIMEN	18	8406439	8974556	0.64	-0.06
GIMEN	18	8978701	10561904	0.68	0.02
GIMEN	18	10568697	10918707	0.64	-0.06
GIMEN	18	10923228	11375531	0.58	-0.19
GIMEN	18	11401062	76108775	0.64	-0.04
GIMEN	19	55437220	63757764	0.63	0.19
GIMEN	21	13562271	25797538	0.65	0
GIMEN	21	25804577	46252267	0.64	-0.07
GIMEN	21	46263902	46909417	0.66	-0.1
GIMEN	22	15434720	15558213	0.96	-0.02
GIMEN	23	9710252	154056000	0.96	-0.05
IMR32	1	1231947	48456198	0.95	-0.25
IMR32	1	50823387	185094740	0.64	0.19
IMR32	1	185129042	198192807	0.66	0.19
IMR32	1	198231791	209745570	0.64	0.19
IMR32	1	209750959	247093596	0.64	0.2
IMR32	2	14673800	16030279	0.94	0.87
IMR32	2	29553706	29764674	0.94	0.77
IMR32	2	53260611	53447361	0.95	0.93
IMR32	2	66580072	67556323	0.94	0.97
IMR32	2	68992530	69251767	0.93	0.79
IMR32	3	38411	7555979	0.64	0.17
IMR32	3	7641413	21880599	0.63	0.19
IMR32	3	21880949	36706885	0.64	0.19
IMR32	3	36715277	37049672	0.58	0.2
IMR32	3	37159477	47561518	0.63	0.18
IMR32	4	150966237	155047424	0.63	0.18
IMR32	4	155048606	182564459	0.64	0.18
IMR32	4	182564832	191164126	0.63	0.18
IMR32	7	144761928	144883150	0.65	0.19
IMR32	12	130943	7723714	0.64	0.16
IMR32	12	7725879	46406222	0.65	0.18
IMR32	12	46414771	56451352	0.64	0.17
IMR32	12	56452670	101628722	0.65	0.18
IMR32	12	101632079	132288869	0.64	0.17
IMR32	13	19226143	19822535	0.64	0.17
IMR32	13	62867263	66385683	0.65	0.18
IMR32	13	66606571	112180463	0.93	-0.45
IMR32	13	112183509	114108295	0.89	-0.3
IMR32	15	18421386	39606614	0.95	-0.47
IMR32	16	70129164	88668856	0.94	-0.41
IMR32	17	37753059	47734219	0.71	0.3
IMR32	17	47741094	50715686	0.74	0.37
IMR32	17	50717099	59391417	0.71	0.32
IMR32	17	59396573	59471465	0.95	0.3
IMR32	17	59566252	78218468	0.71	0.31
IMR32	17	78220928	78261313	0.95	0.19
IMR32	17	78262445	78567451	0.72	0.25
IMR32	19	46677464	46899465	0.62	0.17
IMR32	23	3157735	150157066	0.96	-0.26
LAN1	1	1084601	102127945	0.96	-0.09
LAN1	1	106961501	118648190	0.72	0.06
LAN1	1	118656353	118901504	0.82	0.36
LAN1	1	118908135	162108767	0.72	0.06
LAN1	1	162177807	162707039	0.92	0.07
LAN1	1	162713803	163529098	0.72	0.07
LAN1	1	163531882	182603371	0.71	0.07
LAN1	1	182608472	193458316	0.72	0.08
LAN1	1	193493084	194138462	0.72	0.08
LAN1	1	194157750	197488021	0.71	0.09
LAN1	1	197499823	197509851	0.89	0.1
LAN1	1	197516893	198995441	0.71	0.07
LAN1	1	199006901	211724486	0.7	0.07
LAN1	1	211726554	238663298	0.71	0.09
LAN1	1	238713161	238832099	0.6	0.23
LAN1	1	238840289	245928139	0.7	0.12
LAN1	1	245929244	246563486	0.75	0.06
LAN1	1	246590885	247093596	0.68	0.06
LAN1	2	14947112	15200022	0.93	1.09
LAN1	2	15423167	16463522	0.94	0.97
LAN1	3	64412	17960264	0.65	-0.09
LAN1	3	17974332	18210728	0.94	-0.11
LAN1	3	18434930	22127890	0.66	-0.1
LAN1	3	22178502	22746777	0.91	-0.1
LAN1	3	23029512	38915745	0.65	-0.09
LAN1	3	38933014	54696095	0.63	-0.06
LAN1	3	85167198	86443887	0.95	0.05
LAN1	4	80883	131786512	0.63	-0.08
LAN1	4	131808870	131816202	0.95	-0.24
LAN1	4	131818630	133370661	0.64	-0.13
LAN1	4	133466356	133558215	0.96	-0.25
LAN1	4	133749779	164999570	0.64	-0.09
LAN1	4	165021304	165716423	0.95	-0.09
LAN1	4	165755549	175621502	0.63	-0.07
LAN1	4	175636679	182534660	0.65	-0.07
LAN1	4	182658809	191015054	0.63	-0.07
LAN1	5	45866265	46320611	0.96	0.14
LAN1	5	104206497	104282479	0.95	0.01
LAN1	5	164497375	164654427	0.97	0.11
LAN1	7	223289	20172711	0.58	0.19
LAN1	7	20482280	61663407	0.58	0.16
LAN1	7	61673005	62887215	0.65	-0.1
LAN1	7	63255596	63408618	0.88	-0.08
LAN1	7	63738469	67482237	0.64	-0.06
LAN1	7	67483709	72918627	0.67	-0.09
LAN1	7	75034467	158447342	0.96	-0.35
LAN1	8	26344358	26358950	0.64	0.06
LAN1	8	42587375	47859016	0.63	-0.06
LAN1	8	49137169	54089616	0.66	-0.1
LAN1	8	54098045	54098247	0.82	0.08
LAN1	8	54102064	65434415	0.65	-0.1
LAN1	8	65458045	66159858	0.95	-0.1
LAN1	8	66188949	132538234	0.65	-0.09
LAN1	8	132540246	137497587	0.64	-0.09
LAN1	8	137534204	137892147	0.68	-0.12
LAN1	8	137894362	146245512	0.64	-0.06
LAN1	9	36587	21044507	0.65	-0.08
LAN1	9	21186907	22510468	0.95	-0.4
LAN1	9	22581196	24827657	0.66	-0.13
LAN1	9	24835142	25132709	0.94	-0.47
LAN1	9	25183401	109018738	0.65	-0.08
LAN1	9	109390080	110441587	0.96	-0.1
LAN1	9	110508055	140137173	0.64	-0.07
LAN1	10	116070	8551468	0.65	-0.08
LAN1	10	8551633	10983554	0.66	-0.09
LAN1	10	10985357	20679847	0.65	-0.08
LAN1	10	20708313	20738524	0.9	-0.17
LAN1	10	20741006	54365124	0.65	-0.09
LAN1	10	54507584	54886639	0.93	-0.13
LAN1	10	54922082	67156720	0.66	-0.1
LAN1	10	67211649	67215066	0.93	-0.48
LAN1	10	67349054	135252190	0.65	-0.08
LAN1	11	4344336	4448362	0.58	0.17
LAN1	12	57120616	60047769	0.57	0.14
LAN1	13	78282760	113759040	0.59	0.17
LAN1	14	19335041	81719153	0.62	-0.07
LAN1	14	81899972	82054631	0.96	-0.12
LAN1	14	82209290	85704434	0.62	-0.09
LAN1	14	85860981	86352849	0.97	-0.1
LAN1	14	86435856	106358708	0.61	-0.05
LAN1	15	18436314	32688722	0.64	-0.07
LAN1	15	32699709	32701759	0.88	-0.11
LAN1	15	32715778	99983326	0.64	-0.07
LAN1	16	48842895	50944939	0.95	0.14
LAN1	16	51014643	52037709	0.83	0.13
LAN1	16	52663472	88668856	0.96	0.08
LAN1	17	53011	1488940	0.57	0.14
LAN1	17	5074531	11973669	0.57	0.12
LAN1	17	12103833	13816286	0.59	0.16
LAN1	17	22867770	25783161	0.57	0.16
LAN1	17	27028614	27196693	0.58	0.25
LAN1	17	28447944	29099128	0.57	0.12
LAN1	17	29190258	39084825	0.63	-0.05
LAN1	17	39090646	51782325	0.64	0.25
LAN1	17	51951225	62801270	0.63	0.25
LAN1	17	62894224	68117641	0.64	0.27
LAN1	17	68118637	78629633	0.63	0.23
LAN1	18	59836	21716533	0.66	-0.08
LAN1	18	21780165	74816844	0.95	-0.36
LAN1	19	244671	943903	0.77	0.16
LAN1	19	956230	8860675	0.73	0.11
LAN1	19	8887651	8931837	0.79	0.13
LAN1	19	22180771	32940560	0.57	-0.43
LAN1	21	13523286	24359376	0.59	0.19
LAN1	21	24539273	24985545	0.96	0.12
LAN1	21	25026006	25415383	0.58	0.13
LAN1	21	25436468	46909417	0.58	0.15
LAN1	22	15452483	49498590	0.64	-0.06
LAN1	23	3143960	151801535	0.96	-0.12
SKNAS	1	2795967	9821020	0.95	-0.32
SKNAS	1	144247278	146292286	0.66	0.21
SKNAS	1	146293282	166628491	0.65	0.2
SKNAS	1	166629786	183782084	0.66	0.2
SKNAS	1	183800408	198354549	0.67	0.23
SKNAS	1	198356842	247141305	0.66	0.21
SKNAS	3	41894	60270121	0.95	-0.39
SKNAS	3	117214333	117435489	0.64	-6.08
SKNAS	4	171832	103439424	0.95	-0.43
SKNAS	4	130688493	130812832	0.64	0.34
SKNAS	4	172979152	173242036	0.64	0.25
SKNAS	4	175061151	184999694	0.65	0.24
SKNAS	4	185004515	186385649	0.63	0.21
SKNAS	4	186396439	191164126	0.65	0.23
SKNAS	5	50850389	51052663	0.65	0.37
SKNAS	5	173017389	173174930	0.61	0.22
SKNAS	6	109110014	170579082	0.96	-0.41
SKNAS	7	140736	7276548	0.63	0.21
SKNAS	7	7278118	22009144	0.64	0.23
SKNAS	7	22019472	51149992	0.63	0.21
SKNAS	7	51151497	66471076	0.65	0.24
SKNAS	7	66482674	77811392	0.63	0.21
SKNAS	7	77811723	96517136	0.65	0.26
SKNAS	7	96574166	107826301	0.64	0.23
SKNAS	7	107830877	126809950	0.65	0.25
SKNAS	7	126827303	131869481	0.63	0.22
SKNAS	7	131877167	147366257	0.64	0.24
SKNAS	7	147366332	158812247	0.63	0.22
SKNAS	8	117968392	129553356	0.64	0.22
SKNAS	8	129567766	129971092	0.68	0.25
SKNAS	9	1334286	9021563	0.94	-0.42
SKNAS	9	9118101	11146238	0.71	-0.58
SKNAS	9	11327156	23270475	0.95	-0.42
SKNAS	9	131082323	131333761	0.63	0.22
SKNAS	10	37456382	130159713	0.56	0.11
SKNAS	11	213272	45138258	0.96	0.02
SKNAS	11	73038536	87584320	0.95	-0.4
SKNAS	11	87674677	89095092	0.78	-0.49
SKNAS	11	90137631	99504406	0.95	-0.45
SKNAS	11	99504685	99523930	0.75	-6.28
SKNAS	11	99526090	134185404	0.95	-0.35
SKNAS	12	110574405	132288869	0.63	0.21
SKNAS	13	18108426	113223039	0.96	-0.4
SKNAS	16	82380900	88668856	0.94	-0.29
SKNAS	17	780540	27060691	0.96	-0.02
SKNAS	17	38821393	64446153	0.64	0.24
SKNAS	17	64446955	67244986	0.66	0.29
SKNAS	17	67264093	78634366	0.64	0.25
SKNAS	21	34233427	34249494	0.58	-0.08
SKNAS	22	20914255	24230823	0.68	0.31
SKNAS	22	24235668	25334964	0.65	0.23
SKNAS	22	25351425	25377254	0.74	0.44
SKNAS	22	26535657	48594625	0.95	-0.31
SKNBE	1	1096336	28933485	0.95	-0.26
SKNBE	1	28980482	29144644	0.8	-0.33
SKNBE	1	29156151	96723869	0.95	-0.2
SKNBE	1	100010130	100089177	0.91	0.09
SKNBE	1	102220380	102484513	0.95	0.22
SKNBE	1	107737916	107820487	0.96	0.16
SKNBE	1	119772211	119928513	0.95	0.08
SKNBE	1	156310329	156333671	0.97	0.09
SKNBE	1	165769859	165787088	0.95	0.12
SKNBE	1	165959240	166064966	0.96	0.1
SKNBE	1	169343559	169435208	0.96	0.1
SKNBE	1	174993725	175156436	0.96	0.17
SKNBE	1	178391290	178405423	0.95	0.06
SKNBE	1	179108967	179156796	0.95	0.03
SKNBE	1	201330709	201474143	0.94	0.07
SKNBE	1	203299906	203491381	0.96	0.09
SKNBE	1	207831710	207838367	0.95	0.24
SKNBE	1	210647545	210667722	0.95	0.04
SKNBE	1	222380291	222903137	0.95	0.09
SKNBE	1	224890379	225624765	0.95	0.06
SKNBE	1	228912417	228916509	0.96	0.03
SKNBE	1	228917563	228918739	0.96	-0.13
SKNBE	1	230708920	230793774	0.94	0.16
SKNBE	1	245020920	245039779	0.94	0.04
SKNBE	1	246590885	247093596	0.93	0.19
SKNBE	2	228975	15447592	0.95	0.11
SKNBE	2	15465841	15869663	0.8	0.09
SKNBE	2	15917048	16634073	0.94	0.53
SKNBE	2	16649967	16760237	0.81	0.25
SKNBE	2	16803625	51622416	0.96	0.1
SKNBE	2	52111013	183373986	0.95	-0.2
SKNBE	2	183754364	242602539	0.96	0.12
SKNBE	3	101158	61248582	0.95	-0.19
SKNBE	3	61331290	61605054	0.64	0.02
SKNBE	3	61645177	61737670	0.96	0.04
SKNBE	3	61747767	90277312	0.64	0.08
SKNBE	3	99928014	100077189	0.96	0.13
SKNBE	3	115829854	116303989	0.91	0.23
SKNBE	3	117864589	118090996	0.63	0.07
SKNBE	3	119847547	120381986	0.94	0.18
SKNBE	3	130816923	131032886	0.96	0.2
SKNBE	3	134437257	134594887	0.61	0.37
SKNBE	3	140647798	140754281	0.94	0.08
SKNBE	3	142488264	142585523	0.95	0.05
SKNBE	3	144883246	144907512	0.96	0.23
SKNBE	3	151958110	151989041	0.95	0.04
SKNBE	3	159157763	159601362	0.95	0.18
SKNBE	3	185078878	185090355	0.93	0.03
SKNBE	3	194759366	194890344	0.91	0.1
SKNBE	4	161241	2299093	0.63	-0.03
SKNBE	4	2306623	2314490	0.93	-0.08
SKNBE	4	2329600	6954975	0.63	0
SKNBE	4	6969580	7090098	0.95	-0.05
SKNBE	4	7103083	9671424	0.64	-0.03
SKNBE	4	9698861	10222550	0.94	-0.03
SKNBE	4	10241502	13000377	0.64	0.04
SKNBE	4	13143506	16269463	0.96	0.01
SKNBE	4	16283899	16349266	0.64	0.08
SKNBE	4	16395449	16745893	0.94	-0.04
SKNBE	4	16864748	21321148	0.64	0.08
SKNBE	4	21352329	21434824	0.94	0.03
SKNBE	4	21489563	40271194	0.64	0.05
SKNBE	4	40284474	40326066	0.96	-0.16
SKNBE	4	40347267	42184948	0.64	0.01
SKNBE	4	42211968	42346761	0.94	0.08
SKNBE	4	42359849	46540799	0.65	0.11
SKNBE	4	46594378	47077677	0.95	0.07
SKNBE	4	47108279	48631578	0.64	0.03
SKNBE	4	48711518	52633000	0.95	-0.03
SKNBE	4	52824897	53443272	0.62	0.08
SKNBE	4	53675434	53932256	0.95	0.01
SKNBE	4	54000161	62298775	0.65	0.05
SKNBE	4	62330503	62528085	0.94	0
SKNBE	4	62550048	77067910	0.65	0.07
SKNBE	4	77076333	77243558	0.95	0.06
SKNBE	4	77244392	79597833	0.65	0.03
SKNBE	4	79612898	79669397	0.94	-0.03
SKNBE	4	79698707	83927032	0.64	0.06
SKNBE	4	83977851	84158195	0.96	-0.13
SKNBE	4	84227286	86320795	0.65	0.02
SKNBE	4	86529949	86547718	0.92	-0.1
SKNBE	4	86558477	95329136	0.65	0.07
SKNBE	4	102308798	102373367	0.86	0.19
SKNBE	4	108726033	108831390	0.95	0.14
SKNBE	4	113214888	113678854	0.65	-0.03
SKNBE	4	115229130	116190778	0.63	0.4
SKNBE	4	120035392	120052740	0.91	0.24
SKNBE	4	120747775	121309810	0.63	0.41
SKNBE	4	133189681	134530916	0.66	0.52
SKNBE	4	141102200	141169610	0.95	0.08
SKNBE	4	141469263	141721911	0.96	0.15
SKNBE	4	144166497	145255238	0.65	0.37
SKNBE	4	147233311	148719057	0.65	0.03
SKNBE	4	148725702	149764934	0.56	0.22
SKNBE	4	149775239	152329002	0.65	0.06
SKNBE	4	153279667	153310773	0.88	-0.03
SKNBE	4	153329706	166567796	0.65	0.05
SKNBE	4	166570405	166653776	0.91	0.01
SKNBE	4	166826340	167934823	0.65	0.1
SKNBE	4	167961173	168051181	0.93	0.09
SKNBE	4	168080183	173310837	0.65	0.08
SKNBE	4	173326494	173507972	0.92	0.11
SKNBE	4	173514988	173719535	0.66	0.12
SKNBE	4	173727639	173917353	0.92	0.1
SKNBE	4	173930555	187198009	0.65	0.06
SKNBE	4	187209735	187296713	0.95	-0.07
SKNBE	4	187353221	187729875	0.63	0.03
SKNBE	4	187734668	187787691	0.96	-0.06
SKNBE	4	187811392	187825471	0.64	0.01
SKNBE	4	187826597	187877830	0.96	0.09
SKNBE	4	187905789	191164126	0.65	0.04
SKNBE	5	14351470	14484980	0.94	0.04
SKNBE	5	22229724	22379901	0.96	0.2
SKNBE	5	22401067	22977426	0.56	0.24
SKNBE	5	37677989	37864601	0.95	0.1
SKNBE	5	40975048	41044537	0.96	0.09
SKNBE	5	44846497	45361672	0.94	0.18
SKNBE	5	54637209	54784560	0.95	0.19
SKNBE	5	73112267	73144309	0.9	0.17
SKNBE	5	77039051	77206340	0.96	0.12
SKNBE	5	78338615	78445743	0.95	0.06
SKNBE	5	96836203	98647612	0.65	0.37
SKNBE	5	112279965	112878425	0.97	0.06
SKNBE	5	114896236	115239123	0.94	0.16
SKNBE	5	118733444	118753221	0.93	0.15
SKNBE	5	140028728	140278716	0.95	0.07
SKNBE	5	169984908	170119753	0.93	0.07
SKNBE	6	133937	1858137	0.64	0.01
SKNBE	6	1862688	1902860	0.94	0.09
SKNBE	6	1941942	7614952	0.63	0
SKNBE	6	7651544	7674613	0.95	0.11
SKNBE	6	7678861	7696448	0.64	0.12
SKNBE	6	7725435	7738304	0.92	0
SKNBE	6	7755127	7865360	0.64	0.03
SKNBE	6	7869657	7999412	0.84	-0.03
SKNBE	6	8016561	12152040	0.64	-0.01
SKNBE	6	12179270	12326828	0.94	0.02
SKNBE	6	12406970	15553778	0.64	0
SKNBE	6	15607398	15608666	0.95	-0.21
SKNBE	6	15625663	21187688	0.64	0.02
SKNBE	6	21188451	21232500	0.95	0.07
SKNBE	6	21251345	21964800	0.64	0
SKNBE	6	22009637	22077215	0.89	-0.06
SKNBE	6	22208891	22561123	0.64	0.08
SKNBE	6	22603159	22822561	0.96	0.05
SKNBE	6	22825890	24528213	0.65	0.06
SKNBE	6	24538271	24546641	0.96	-0.18
SKNBE	6	24547579	26449280	0.64	0.02
SKNBE	6	26462551	27553682	0.95	0.03
SKNBE	6	27596581	31428789	0.63	-0.01
SKNBE	6	31429190	31444849	0.93	-0.18
SKNBE	6	31446507	32790702	0.63	-0.02
SKNBE	6	32794062	32806435	0.93	-0.12
SKNBE	6	32814312	35847319	0.64	-0.03
SKNBE	6	35849941	36031224	0.95	-0.07
SKNBE	6	36049077	37869351	0.64	-0.05
SKNBE	6	37896198	38077042	0.95	-0.07
SKNBE	6	38249982	38268605	0.61	-0.06
SKNBE	6	38281343	38408118	0.67	0.02
SKNBE	6	38413748	38450140	0.62	-0.04
SKNBE	6	38474164	38790310	0.83	0.01
SKNBE	6	38797853	39369222	0.65	0.03
SKNBE	6	39378456	39704048	0.96	-0.03
SKNBE	6	39746657	39917238	0.63	0.01
SKNBE	6	39923573	41825683	0.64	0
SKNBE	6	41933568	42023121	0.96	-0.07
SKNBE	6	42088644	43048651	0.65	-0.07
SKNBE	6	43203806	43415839	0.94	-0.13
SKNBE	6	43535828	43994137	0.63	-0.01
SKNBE	6	44005705	44008421	0.95	0.05
SKNBE	6	44019529	44058684	0.65	-0.03
SKNBE	6	44088857	44308931	0.92	-0.08
SKNBE	6	44340052	51794040	0.64	0.05
SKNBE	6	51813583	51879739	0.92	0.05
SKNBE	6	51908404	52159916	0.61	0.03
SKNBE	6	52202015	52313385	0.94	-0.08
SKNBE	6	52313430	73873880	0.64	0.08
SKNBE	6	73934022	73981651	0.66	-0.11
SKNBE	6	74032125	74382124	0.95	-0.11
SKNBE	6	74471331	74563635	0.66	-0.01
SKNBE	6	74574401	89802681	0.64	0.06
SKNBE	6	89814330	89966276	0.96	-0.05
SKNBE	6	89967434	93778968	0.64	0.06
SKNBE	6	93823330	93877978	0.95	0.12
SKNBE	6	93890796	107679904	0.64	0.08
SKNBE	6	107793841	108032342	0.65	-0.06
SKNBE	6	108039974	108095770	0.94	-0.08
SKNBE	6	108124364	127574074	0.64	0.06
SKNBE	6	127625101	127955106	0.96	0.08
SKNBE	6	128037102	155808636	0.64	0.03
SKNBE	6	155812700	155995218	0.94	0.01
SKNBE	6	156073891	170656616	0.64	0.02
SKNBE	7	868100	1172009	0.94	0
SKNBE	7	8699112	8717957	0.96	0.24
SKNBE	7	12537614	12632264	0.95	0.27
SKNBE	7	47917955	48227560	0.96	0.2
SKNBE	7	51149992	51333664	0.95	0.13
SKNBE	7	86237879	86718396	0.61	0.29
SKNBE	7	93819975	94208343	0.95	0.18
SKNBE	7	94559989	94758928	0.96	0.16
SKNBE	7	100884056	100909677	0.95	-0.13
SKNBE	7	107826301	107875730	0.93	0.09
SKNBE	7	110303799	111169508	0.94	0.23
SKNBE	7	136225739	136246997	0.92	0.13
SKNBE	7	138380901	138482247	0.95	-0.01
SKNBE	7	150878647	150982165	0.94	0.12
SKNBE	7	156856375	156898379	0.96	-0.11
SKNBE	8	181226	3415257	0.64	0.02
SKNBE	8	3429386	3465744	0.95	-0.06
SKNBE	8	3471106	8675367	0.64	0.04
SKNBE	8	8678555	8723264	0.94	-0.02
SKNBE	8	8729887	9254859	0.65	-0.03
SKNBE	8	9264401	9893482	0.7	0.02
SKNBE	8	9942198	10062158	0.94	-0.03
SKNBE	8	10072561	10159833	0.67	0.01
SKNBE	8	10160437	11116669	0.63	0.03
SKNBE	8	11122571	11475473	0.9	0
SKNBE	8	11507584	11584559	0.61	0
SKNBE	8	11612927	11644805	0.89	0.01
SKNBE	8	11660274	12767653	0.65	0.01
SKNBE	8	12770918	13006591	0.95	-0.01
SKNBE	8	13023771	17205745	0.65	0.09
SKNBE	8	17210139	17211136	0.96	0.07
SKNBE	8	17212396	17977738	0.64	0.07
SKNBE	8	18074257	18311054	0.96	0.05
SKNBE	8	18351441	18560182	0.65	0.03
SKNBE	8	18591541	18690434	0.93	0.05
SKNBE	8	18697092	27122286	0.64	0.02
SKNBE	8	27181784	27454349	0.96	0.02
SKNBE	8	27473339	28775203	0.64	-0.01
SKNBE	8	28802243	28991376	0.94	0
SKNBE	8	29039961	30680429	0.65	-0.02
SKNBE	8	30774905	30976006	0.96	0.02
SKNBE	8	31015693	31138227	0.67	-0.02
SKNBE	8	31139701	32635597	0.65	0.09
SKNBE	8	32646823	32662772	0.94	0.03
SKNBE	8	32701265	35436330	0.64	0.02
SKNBE	8	35529967	35642314	0.94	0.05
SKNBE	8	35654668	59955332	0.64	0.03
SKNBE	8	59959170	60129433	0.94	0.05
SKNBE	8	60145255	62157335	0.64	0.04
SKNBE	8	62227592	62533065	0.63	-0.01
SKNBE	8	62571219	62650021	0.96	0.02
SKNBE	8	62660161	67348935	0.64	0.06
SKNBE	8	67423026	67578641	0.95	-0.06
SKNBE	8	67716911	73571779	0.65	0.06
SKNBE	8	73593384	73958102	0.71	0.14
SKNBE	8	73966944	79486802	0.65	0.08
SKNBE	8	79527451	79972165	0.6	0.13
SKNBE	8	79974694	81177274	0.64	0.09
SKNBE	8	81526760	82025924	0.95	0
SKNBE	8	82077291	86685205	0.64	0.08
SKNBE	8	87145636	87555284	0.96	0.05
SKNBE	8	87632994	95239851	0.65	0.07
SKNBE	8	95245580	95369064	0.96	0.12
SKNBE	8	95383397	98857437	0.64	0
SKNBE	8	98887375	98926152	0.94	-0.11
SKNBE	8	98940866	99003924	0.66	-0.03
SKNBE	8	99018382	106799411	0.64	0.03
SKNBE	8	106803045	106815611	0.92	0.15
SKNBE	8	106828143	119955272	0.65	0.08
SKNBE	8	120020873	120831414	0.7	0.02
SKNBE	8	137757412	137919630	0.69	-5.86
SKNBE	8	139493719	139517980	0.93	0.15
SKNBE	8	144642574	144952912	0.95	0.06
SKNBE	8	145545583	146244526	0.95	-0.17
SKNBE	9	36587	675819	0.64	0.02
SKNBE	9	676753	677333	0.93	-0.09
SKNBE	9	679568	4562480	0.64	0.01
SKNBE	9	4566680	4625525	0.96	-0.03
SKNBE	9	4634477	5077087	0.64	-0.07
SKNBE	9	5104523	5179773	0.95	0.04
SKNBE	9	5363441	5455130	0.63	0.09
SKNBE	9	5480522	5948840	0.95	-0.03
SKNBE	9	6057744	6990769	0.65	-0.05
SKNBE	9	6996539	7071886	0.96	0.04
SKNBE	9	7078043	7770159	0.65	0
SKNBE	9	7782599	7860017	0.95	-0.02
SKNBE	9	7891308	8690396	0.63	0.08
SKNBE	9	8774446	8869472	0.94	-0.03
SKNBE	9	8887676	10148866	0.64	0.11
SKNBE	9	10182858	10248159	0.96	0.08
SKNBE	9	10269606	20466130	0.64	0.07
SKNBE	9	20468188	20559814	0.94	0.1
SKNBE	9	20572556	20716571	0.65	0.07
SKNBE	9	20732210	21023557	0.94	0
SKNBE	9	21035062	27190738	0.65	0.07
SKNBE	9	27202966	27277364	0.94	0.01
SKNBE	9	27301732	31827334	0.65	0.11
SKNBE	9	31839082	32159408	0.96	0.06
SKNBE	9	32249801	33893184	0.64	-0.01
SKNBE	9	33904308	33961740	0.95	-0.15
SKNBE	9	34013299	34538009	0.65	-0.04
SKNBE	9	34542437	34660988	0.95	0.03
SKNBE	9	34685469	37483114	0.64	-0.02
SKNBE	9	37491844	37516448	0.96	0.15
SKNBE	9	37616975	70510552	0.64	0.02
SKNBE	9	70559994	70658077	0.94	-0.05
SKNBE	9	70703782	71088347	0.63	-0.03
SKNBE	9	71143015	71432997	0.94	-0.01
SKNBE	9	71512253	77705691	0.64	0.04
SKNBE	9	77738376	77784429	0.95	0
SKNBE	9	77821106	78852765	0.64	0.01
SKNBE	9	79139676	79266262	0.96	-0.01
SKNBE	9	79311842	79648583	0.64	0.03
SKNBE	9	79679423	79828110	0.96	0.15
SKNBE	9	79972359	85049468	0.64	0.07
SKNBE	9	85063933	85245157	0.93	0.01
SKNBE	9	85265231	86289458	0.64	0.02
SKNBE	9	86352181	86814917	0.92	-0.02
SKNBE	9	86822138	87946066	0.65	0.03
SKNBE	9	87983852	88116197	0.82	-0.09
SKNBE	9	88201148	89236803	0.64	-0.01
SKNBE	9	89327436	89349133	0.96	-0.01
SKNBE	9	89359360	89605040	0.63	-0.05
SKNBE	9	89622663	89857247	0.92	-0.06
SKNBE	9	90107350	90860081	0.63	0.01
SKNBE	9	90910465	91292404	0.95	-0.04
SKNBE	9	91315835	91748077	0.62	-0.01
SKNBE	9	91753684	92698773	0.65	0.02
SKNBE	9	92698855	92785202	0.65	0.01
SKNBE	9	92792343	92861450	0.95	-0.06
SKNBE	9	93201521	101318332	0.64	0
SKNBE	9	101625366	102525640	0.95	-0.03
SKNBE	9	102585515	103261056	0.64	0.05
SKNBE	9	103277963	103537390	0.95	0.06
SKNBE	9	103609019	106226621	0.64	0.1
SKNBE	9	106253588	106332818	0.89	0.05
SKNBE	9	106333245	107457564	0.65	0.03
SKNBE	9	107458033	107511706	0.94	-0.05
SKNBE	9	107608223	109021302	0.64	0.05
SKNBE	9	109026648	109141261	0.95	-0.02
SKNBE	9	109152011	112649647	0.64	0.02
SKNBE	9	112680289	112680419	0.93	0.01
SKNBE	9	112690868	112892670	0.64	0.04
SKNBE	9	112951434	113863119	0.95	-0.07
SKNBE	9	113875650	115011250	0.65	-0.03
SKNBE	9	115030042	115184794	0.93	-0.04
SKNBE	9	115193721	115568004	0.65	-0.04
SKNBE	9	115710875	115760762	0.96	0.02
SKNBE	9	115765540	117134930	0.64	0.02
SKNBE	9	117147984	117444994	0.95	0.02
SKNBE	9	117558071	118916775	0.64	0.05
SKNBE	9	118945571	119158024	0.92	-0.09
SKNBE	9	119162623	123875189	0.64	0.04
SKNBE	9	123887436	123904206	0.93	-0.13
SKNBE	9	123908883	125227519	0.64	0
SKNBE	9	125228363	125360824	0.95	-0.01
SKNBE	9	125369091	126010991	0.65	-0.01
SKNBE	9	126024203	127190955	0.96	-0.04
SKNBE	9	127238243	129122961	0.64	-0.02
SKNBE	9	129147785	129299477	0.94	-0.13
SKNBE	9	129309607	130037689	0.63	-0.07
SKNBE	9	130043498	130350949	0.94	-0.1
SKNBE	9	130730330	131489577	0.63	-0.07
SKNBE	9	131505125	132875863	0.69	-0.1
SKNBE	9	132877722	133834660	0.64	-0.03
SKNBE	9	133897084	134043577	0.94	-0.04
SKNBE	9	134045512	134450973	0.63	-0.03
SKNBE	9	134457180	134511500	0.94	0.07
SKNBE	9	134541834	134622314	0.64	0.06
SKNBE	9	134625673	134760121	0.94	0.01
SKNBE	9	134816771	138249682	0.64	-0.02
SKNBE	9	138374718	138416748	0.92	0.03
SKNBE	9	138515294	140137173	0.64	-0.02
SKNBE	10	193471	1283100	0.6	-0.13
SKNBE	10	1297456	1374633	0.96	-0.15
SKNBE	10	1391584	13439795	0.62	-0.16
SKNBE	10	13534600	13724849	0.93	-0.19
SKNBE	10	13728577	13789234	0.61	-0.07
SKNBE	10	13795550	13900496	0.92	-0.21
SKNBE	10	13915112	14190826	0.61	-0.15
SKNBE	10	14213664	14241057	0.93	-0.13
SKNBE	10	14252072	18421092	0.62	-0.16
SKNBE	10	18454226	18505485	0.64	-0.14
SKNBE	10	18511967	18568251	0.95	-0.18
SKNBE	10	18589121	18726458	0.6	-0.12
SKNBE	10	18747302	18816203	0.92	-0.19
SKNBE	10	18829730	25604754	0.63	-0.15
SKNBE	10	25670930	25677534	0.95	-0.09
SKNBE	10	25704262	29940670	0.62	-0.18
SKNBE	10	29972847	30043229	0.9	-0.09
SKNBE	10	30048669	32745286	0.62	-0.19
SKNBE	10	32899498	33276311	0.93	-0.19
SKNBE	10	33300553	33403027	0.69	-0.27
SKNBE	10	33480656	33593263	0.96	-0.16
SKNBE	10	33603899	48186564	0.62	-0.15
SKNBE	10	48257422	49345253	0.94	-0.12
SKNBE	10	49369945	49375642	0.59	-0.14
SKNBE	10	49393043	49411141	0.95	-0.16
SKNBE	10	49426680	51769511	0.62	-0.14
SKNBE	10	51797457	52040318	0.94	-0.14
SKNBE	10	52200825	52666220	0.64	-0.13
SKNBE	10	52705298	52888932	0.95	-0.14
SKNBE	10	52910028	55440935	0.63	-0.09
SKNBE	10	55456361	55536542	0.8	-0.14
SKNBE	10	55540362	55592712	0.64	-0.11
SKNBE	10	55613190	55642037	0.95	-0.19
SKNBE	10	55708837	63475623	0.62	-0.11
SKNBE	10	63479630	63737514	0.65	-0.17
SKNBE	10	63946765	63999253	0.94	-0.21
SKNBE	10	64020539	68423270	0.62	-0.12
SKNBE	10	68424659	68571228	0.94	-0.12
SKNBE	10	68673752	70953496	0.63	-0.22
SKNBE	10	70967730	71004628	0.95	-0.16
SKNBE	10	71011206	73122633	0.62	-0.17
SKNBE	10	73127679	73142888	0.94	-0.2
SKNBE	10	73153982	75363701	0.62	-0.21
SKNBE	10	75413532	76053077	0.95	-0.24
SKNBE	10	76085515	78756865	0.62	-0.13
SKNBE	10	78783570	78817839	0.95	-0.16
SKNBE	10	78832348	79343486	0.61	-0.13
SKNBE	10	79424105	79613601	0.94	-0.17
SKNBE	10	79634090	83974259	0.62	-0.12
SKNBE	10	84007026	84312795	0.96	-0.11
SKNBE	10	84339854	86048189	0.63	-0.12
SKNBE	10	86263229	86413380	0.84	-0.14
SKNBE	10	86471582	86655811	0.63	-0.12
SKNBE	10	86972726	87044830	0.96	-0.07
SKNBE	10	87051093	90041677	0.62	-0.15
SKNBE	10	90048617	90426181	0.93	-0.15
SKNBE	10	90451395	95936510	0.62	-0.13
SKNBE	10	95980823	97227784	0.7	-0.21
SKNBE	10	97292777	98536450	0.64	-0.18
SKNBE	10	98757832	98889145	0.96	-0.19
SKNBE	10	98936234	99243418	0.61	-0.13
SKNBE	10	99247805	99300972	0.95	-0.15
SKNBE	10	99340118	100232185	0.62	-0.17
SKNBE	10	100330076	100919972	0.95	-0.13
SKNBE	10	100922783	103308293	0.61	-0.19
SKNBE	10	103344172	103977865	0.93	-0.23
SKNBE	10	104192719	106594802	0.63	-0.17
SKNBE	10	106666131	106785723	0.94	-0.08
SKNBE	10	106848332	106900891	0.61	0
SKNBE	10	106935226	107015018	0.96	-0.11
SKNBE	10	107059839	107549587	0.6	-0.13
SKNBE	10	107558806	111293348	0.63	-0.11
SKNBE	10	111318225	112547763	0.61	-0.14
SKNBE	10	112563172	112749598	0.95	-0.18
SKNBE	10	112857402	115330482	0.62	-0.11
SKNBE	10	115333277	115471008	0.96	-0.13
SKNBE	10	115509142	124682576	0.62	-0.14
SKNBE	10	124755847	124779176	0.94	-0.11
SKNBE	10	124786160	125389956	0.62	-0.13
SKNBE	10	125434501	125470821	0.93	-0.17
SKNBE	10	125500347	127744276	0.62	-0.16
SKNBE	10	127754947	127788941	0.68	-0.13
SKNBE	10	127805521	127840687	0.96	-0.15
SKNBE	10	127856245	128933300	0.62	-0.12
SKNBE	10	128954183	129008874	0.95	-0.11
SKNBE	10	129049838	132759504	0.62	-0.13
SKNBE	10	132774568	132946118	0.91	-0.1
SKNBE	10	133010690	134913018	0.61	-0.17
SKNBE	10	134941792	135284293	0.63	-0.11
SKNBE	11	189256	65308533	0.95	-0.2
SKNBE	11	65433092	102473303	0.96	0.05
SKNBE	11	102503586	134278635	0.95	0
SKNBE	12	6434471	6505535	0.94	0.11
SKNBE	12	11722475	11802481	0.96	0.13
SKNBE	12	13768697	13804693	0.94	0.05
SKNBE	12	14885121	14926348	0.97	0.12
SKNBE	12	22201051	22331582	0.96	0.14
SKNBE	12	48719501	49079113	0.96	0.01
SKNBE	12	61145687	61307012	0.95	0.19
SKNBE	12	63906816	64069645	0.94	0.12
SKNBE	12	94860170	94912183	0.95	0.07
SKNBE	12	121206518	121212688	0.96	-0.19
SKNBE	12	128770673	128791412	0.96	0.16
SKNBE	13	18356371	19691869	0.66	-0.01
SKNBE	13	19699273	19746317	0.93	-0.03
SKNBE	13	19769295	21079334	0.65	-0.01
SKNBE	13	21136546	21165406	0.95	-0.13
SKNBE	13	21188189	24802904	0.65	0.01
SKNBE	13	24936245	25494562	0.66	0.04
SKNBE	13	25498933	25512146	0.94	0
SKNBE	13	25528094	27734207	0.65	-0.01
SKNBE	13	27749722	27921921	0.84	-0.04
SKNBE	13	27926554	30063908	0.65	-0.01
SKNBE	13	30120720	30129806	0.91	-0.08
SKNBE	13	30140235	31551377	0.64	0.01
SKNBE	13	31569384	31782771	0.93	0.02
SKNBE	13	31784213	41469136	0.65	0.03
SKNBE	13	41529719	41736604	0.96	-0.03
SKNBE	13	41757941	48884769	0.64	0.02
SKNBE	13	48885960	49372327	0.95	-0.04
SKNBE	13	49634398	60352860	0.65	0.06
SKNBE	13	60491887	60887541	0.96	0.06
SKNBE	13	60968820	72199805	0.65	0.12
SKNBE	13	72271214	72351582	0.95	0.02
SKNBE	13	72554033	77717173	0.65	0.03
SKNBE	13	77923788	77952391	0.96	0.12
SKNBE	13	77960406	93008859	0.65	0.09
SKNBE	13	93044283	93260101	0.95	0.05
SKNBE	13	93366279	98064782	0.64	0.02
SKNBE	13	98094287	98172873	0.96	-0.03
SKNBE	13	98182318	102355358	0.65	0.02
SKNBE	13	102420538	102487470	0.94	0.06
SKNBE	13	102492514	112767835	0.65	0.05
SKNBE	13	112790596	112945321	0.95	0.05
SKNBE	13	113053814	113132512	0.64	-0.07
SKNBE	13	113158146	113223039	0.94	-0.11
SKNBE	13	113236115	113571085	0.64	-0.02
SKNBE	13	113615909	113656958	0.95	-0.07
SKNBE	13	113759040	114108121	0.64	0.02
SKNBE	14	19335041	20659016	0.64	-0.02
SKNBE	14	20695082	20862651	0.95	-0.08
SKNBE	14	20882174	23717654	0.64	-0.02
SKNBE	14	23745409	23880738	0.96	-0.07
SKNBE	14	23933846	49937222	0.65	0.05
SKNBE	14	50156137	50296750	0.96	-0.05
SKNBE	14	50298875	50303910	0.94	0.09
SKNBE	14	50413349	54220969	0.64	0.03
SKNBE	14	54228954	54974449	0.95	-0.01
SKNBE	14	55002303	58795556	0.65	0.02
SKNBE	14	58795659	58865314	0.88	-0.01
SKNBE	14	58874752	62749462	0.65	0.01
SKNBE	14	62837564	63138559	0.95	-0.05
SKNBE	14	63336652	63543980	0.65	-0.04
SKNBE	14	63589208	64362423	0.95	-0.05
SKNBE	14	64722121	69474198	0.64	0.01
SKNBE	14	69476324	69586493	0.95	0
SKNBE	14	69605628	75650408	0.64	-0.02
SKNBE	14	75699234	75746580	0.92	-0.03
SKNBE	14	75767653	77093467	0.64	-0.06
SKNBE	14	77106688	77407280	0.92	-0.08
SKNBE	14	77441142	87431359	0.65	0.05
SKNBE	14	87447143	87482394	0.94	0.22
SKNBE	14	87498297	89661259	0.63	0
SKNBE	14	89669023	89684978	0.94	-0.05
SKNBE	14	89698387	91477446	0.64	-0.04
SKNBE	14	91496975	91666981	0.94	-0.08
SKNBE	14	91726321	94598615	0.63	-0.03
SKNBE	14	94613497	94633465	0.92	-0.02
SKNBE	14	94755882	96256591	0.64	-0.03
SKNBE	14	96347627	96554276	0.96	0
SKNBE	14	96599174	98722314	0.63	0.02
SKNBE	14	98724189	98784510	0.96	-0.04
SKNBE	14	98811940	101884795	0.63	-0.04
SKNBE	14	101897396	102848843	0.9	-0.12
SKNBE	14	102851569	103428874	0.62	-0.1
SKNBE	14	103447840	104462050	0.65	-0.02
SKNBE	14	104475429	106345097	0.62	0
SKNBE	15	34758641	34776761	0.92	0.16
SKNBE	15	38053091	38109416	0.91	0.06
SKNBE	15	41322388	41579389	0.96	0.1
SKNBE	15	48734053	49082287	0.96	0.08
SKNBE	15	54717068	54755413	0.97	0.19
SKNBE	15	56634555	57164738	0.94	0.09
SKNBE	15	59220870	59250323	0.95	0.19
SKNBE	15	63100332	63484660	0.97	-0.02
SKNBE	15	72078046	72119241	0.95	0.29
SKNBE	15	72375018	72721493	0.96	0.04
SKNBE	15	74276972	75078653	0.95	0.16
SKNBE	15	78641909	78694359	0.95	0.06
SKNBE	15	92732422	92740512	0.96	0.17
SKNBE	16	3730187	3772472	0.94	0.01
SKNBE	16	5777732	6206526	0.67	-5.47
SKNBE	16	6482926	6507748	0.96	0.13
SKNBE	16	6543022	6621638	0.89	-0.21
SKNBE	16	6741808	6776313	0.96	-0.27
SKNBE	16	9846297	10126275	0.96	0.09
SKNBE	16	17133615	17136599	0.93	-0.11
SKNBE	16	23020291	23032119	0.91	0.01
SKNBE	16	28780899	29574237	0.96	-0.04
SKNBE	16	30689443	31271994	0.63	-0.04
SKNBE	16	31273517	31449916	0.95	-0.05
SKNBE	16	31638026	55840586	0.63	0.02
SKNBE	16	55876980	56586447	0.63	-0.09
SKNBE	16	56607070	56703086	0.95	-0.07
SKNBE	16	56727924	64956434	0.64	0.06
SKNBE	16	65000382	65509284	0.96	-0.02
SKNBE	16	65874101	69105798	0.64	-0.11
SKNBE	16	69115540	69294607	0.94	-0.08
SKNBE	16	69344133	72024380	0.64	0.02
SKNBE	16	72066252	72148215	0.93	-0.06
SKNBE	16	72167941	72674228	0.64	0.03
SKNBE	16	72681996	72912614	0.61	0
SKNBE	16	73030197	73252580	0.95	-0.07
SKNBE	16	73292649	77599068	0.64	0.01
SKNBE	16	77611413	77684051	0.91	0.02
SKNBE	16	77716199	79106659	0.63	0.04
SKNBE	16	79262900	79300228	0.94	-0.13
SKNBE	16	79304514	81384445	0.63	-0.02
SKNBE	16	81393387	81422413	0.68	0.06
SKNBE	16	81422728	81452318	0.96	0.02
SKNBE	16	81452580	82476691	0.64	0.03
SKNBE	16	82484220	82498902	0.96	0.04
SKNBE	16	82523747	87891666	0.64	-0.03
SKNBE	16	87913062	88140624	0.94	-0.13
SKNBE	16	88183752	88668978	0.63	-0.02
SKNBE	17	88525	27987351	0.95	-0.25
SKNBE	17	28295408	28629743	0.64	0.04
SKNBE	17	28681721	28730970	0.83	-0.04
SKNBE	17	28733779	28768584	0.91	-0.04
SKNBE	17	28780173	32499711	0.64	0.01
SKNBE	17	32514750	32963644	0.95	-0.01
SKNBE	17	33096391	35341943	0.63	-0.06
SKNBE	17	35466885	37767727	0.66	0
SKNBE	17	37862931	38316992	0.93	-0.09
SKNBE	17	38332900	39036452	0.65	-0.06
SKNBE	17	39069204	39301706	0.92	-0.04
SKNBE	17	39315869	39457246	0.61	-0.02
SKNBE	17	39507629	39779191	0.95	-0.04
SKNBE	17	39793208	43120248	0.64	-0.04
SKNBE	17	43163827	43295301	0.94	-0.04
SKNBE	17	43329250	44130004	0.65	-0.07
SKNBE	17	44232881	44432647	0.94	0
SKNBE	17	44483246	58931780	0.65	0.02
SKNBE	17	58937488	59361230	0.94	-0.05
SKNBE	17	59391417	59516747	0.63	-0.01
SKNBE	17	59599940	60092969	0.95	-0.11
SKNBE	17	60499438	61093925	0.65	-0.01
SKNBE	17	61111564	61529007	0.94	0.01
SKNBE	17	61557422	64477869	0.64	0.01
SKNBE	17	64497587	64721862	0.95	0.07
SKNBE	17	64724190	68678697	0.65	0.04
SKNBE	17	68792317	68827709	0.87	-0.17
SKNBE	17	68846855	68906038	0.65	-0.04
SKNBE	17	68906768	68930918	0.96	-0.08
SKNBE	17	68934986	71213848	0.64	-0.03
SKNBE	17	71215928	71588010	0.8	-0.05
SKNBE	17	71633804	72387029	0.65	-0.05
SKNBE	17	72388223	72400839	0.91	-0.07
SKNBE	17	72407381	73538266	0.64	-0.03
SKNBE	17	73540864	73654604	0.73	-0.2
SKNBE	17	73682330	73719323	0.94	-0.01
SKNBE	17	73720446	75555232	0.64	-0.02
SKNBE	17	75563386	75568048	0.96	0.07
SKNBE	17	75585536	75766714	0.66	0.03
SKNBE	17	75775997	75798988	0.93	0.02
SKNBE	17	75803558	77849147	0.63	-0.02
SKNBE	17	77887398	78047222	0.88	-0.03
SKNBE	17	78074377	78634366	0.63	0.03
SKNBE	18	267763	75817159	0.95	-0.2
SKNBE	19	676939	820037	0.94	-0.38
SKNBE	19	1747166	1861106	0.97	-0.37
SKNBE	19	2601034	4851684	0.64	-0.12
SKNBE	19	4859093	5104606	0.94	-0.05
SKNBE	19	5161622	7041222	0.64	-0.09
SKNBE	19	7075986	7147565	0.89	-0.13
SKNBE	19	7165282	10264368	0.64	-0.11
SKNBE	19	10305826	10936706	0.89	-0.12
SKNBE	19	10977266	12135521	0.64	-0.08
SKNBE	19	12162625	12269459	0.96	-0.16
SKNBE	19	12347228	37746774	0.64	-0.06
SKNBE	19	37832221	37929929	0.94	-0.12
SKNBE	19	37962731	40050070	0.64	-0.04
[truncated: 143 more rows]

## Sheet: Curated Segments
Case	Chromosome / segment	mBAF m	mBAF min	mBAF max	nB	nA	Mean AC (%)	Min AC (%)	Max AC (%)	N segments	N numerical	N structural	Span Total	Span Numerical	Span Structural	Ploidy	Type
NRC1	Summary									15	15	0	9.61887	9.61887	-	4n	1
NRC1	CHR3	0.683333	0.67	0.7	3	1	57.8947	51.5152	66.6667
NRC1	CHR9	0.673333	0.67	0.68	3	1	53.0612	51.5152	56.25
NRC1	CHR16	0.67	0.67	0.67	3	1	51.5152	51.5152	51.5152
NRC1	CHR11	0.5725	0.57	0.58	3	2	51.3274	48.2759	61.5385
NRC1	CHR1	0.57	0.57	0.57	3	2	48.2759	48.2759	48.2759
NRC1	CHR2	0.57	0.57	0.57	3	2	48.2759	48.2759	48.2759
NRC1	CHR5	0.57	0.57	0.57	3	2	48.2759	48.2759	48.2759
NRC1	CHR6	0.57	0.57	0.57	3	2	48.2759	48.2759	48.2759
NRC1	CHR7	0.57	0.57	0.57	3	2	48.2759	48.2759	48.2759
NRC1	CHR8	0.57	0.57	0.57	3	2	48.2759	48.2759	48.2759
NRC1	CHR12	0.57	0.57	0.57	3	2	48.2759	48.2759	48.2759
NRC1	CHR13	0.57	0.57	0.57	3	2	48.2759	48.2759	48.2759
NRC1	CHR18	0.57	0.57	0.57	3	2	48.2759	48.2759	48.2759
NRC1	CHR20	0.57	0.57	0.57	3	2	48.2759	48.2759	48.2759
NRC1	CHR22	0.57	0.57	0.57	3	2	48.2759	48.2759	48.2759
NRC3	Summary									7	7	0	12.8267	12.8267	-	3n	1
NRC3	CHR17	0.615	0.61	0.62	2	1	59.7403	56.4103	63.1579
NRC3	CHR2	0.6	0.6	0.6	2	1	50	50	50
NRC3	CHR5	0.6	0.6	0.6	2	1	50	50	50
NRC3	CHR12	0.6	0.6	0.6	2	1	50	50	50
NRC3	CHR13	0.6	0.6	0.6	2	1	50	50	50
NRC3	CHR18	0.6	0.6	0.6	2	1	50	50	50
NRC3	CHR1	0.595	0.59	0.6	2	1	46.9136	43.9024	50
NRC4	Summary									4	0	4	31.7146	31.3814	-	2n	2B
NRC4	1p13p36	0.9	0.89	0.91	1	0	88.8889	87.6404	90.1099
NRC4	10q22q26	0.9	0.9	0.9	1	0	88.8889	88.8889	88.8889
NRC4	2p21p25	0.63	0.63	0.63	2	1	70.2703	70.2703	70.2703
NRC4	17q22q26	0.63	0.63	0.63	2	1	70.2703	70.2703	70.2703
NRC5	Summary									10	10	0	31.7146	31.7146	-	2n	1
NRC5	CHR9	0.634	0.63	0.64	2	1	73.224	70.2703	77.7778
NRC5	CHR1	0.632	0.62	0.64	2	1	71.7391	63.1579	77.7778
NRC5	CHR5	0.63	0.63	0.63	2	1	70.2703	70.2703	70.2703
NRC5	CHR15	0.63	0.63	0.63	2	1	70.2703	70.2703	70.2703
NRC5	CHR12	0.628182	0.62	0.64	2	1	68.9487	63.1579	77.7778
NRC5	CHR4	0.625	0.62	0.63	2	1	66.6667	63.1579	70.2703
NRC5	CHR16	0.623333	0.62	0.63	2	1	65.4867	63.1579	70.2703
NRC5	CHR19	0.62	0.62	0.62	2	1	63.1579	63.1579	63.1579
NRC5	CHR22	0.62	0.62	0.62	2	1	63.1579	63.1579	63.1579
NRC5	CHR2	0.646667	0.64	0.65	3	1	41.5094	38.8889	42.8571
NRC7	Summary									14	10	4	50.2316	37.4384	26.3986	2n	2A
NRC7	6q15q27	0.665	0.66	0.67	2	1	98.5075	94.1176	103.03
NRC7	11q14q25	0.89	0.87	0.92	1	0	87.6404	85.0575	91.3043
NRC7	CHR14	0.65	0.64	0.66	2	1	85.7143	77.7778	94.1176
NRC7	CHR2	0.926	0.92	0.93	2	0	85.2	84	86
NRC7	CHR16	0.92	0.91	0.93	2	0	84	82	86
NRC7	6p25q15	0.64	0.63	0.65	2	1	77.7778	70.2703	85.7143
NRC7	11p15q13	0.6325	0.63	0.64	2	1	72.1088	70.2703	77.7778
NRC7	CHR1	0.63	0.62	0.64	2	1	70.2703	63.1579	77.7778
NRC7	CHR8	0.63	0.62	0.64	2	1	70.2703	63.1579	77.7778
NRC7	CHR20	0.63	0.63	0.63	2	1	70.2703	70.2703	70.2703
NRC7	CHR21	0.625	0.62	0.63	2	1	66.6667	63.1579	70.2703
NRC7	CHR12	0.623333	0.62	0.63	2	1	65.4867	63.1579	70.2703
NRC7	CHR17	0.623333	0.62	0.63	2	1	65.4867	63.1579	70.2703
NRC7	CHR7	0.57	0.57	0.57	3	2	48.2759	48.2759	48.2759
NRC8	Summary									6	4	2	31.0556	25.9543	4.75331	4n	2B
NRC8	10q22q26	0.7525	0.75	0.76	2	0	50.5	50	52
NRC8	CHR5	0.593077	0.59	0.6	2	1	45.7467	43.9024	50
NRC8	CHR8	0.5925	0.59	0.6	2	1	45.3988	43.9024	50
NRC8	CHR11	0.59	0.59	0.59	2	1	43.9024	43.9024	43.9024
NRC8	CHR16	0.59	0.59	0.59	2	1	43.9024	43.9024	43.9024
NRC8	17q21q25	0.57	0.57	0.57	4	2	19.4444	19.4444	19.4444
NRC10	Summary									13	13	0	9.79263	9.79263	-	4n	1
NRC10	CHR4	0.626667	0.62	0.64	2	1	67.8571	63.1579	77.7778
NRC10	CHR21	0.626667	0.61	0.64	2	1	67.8571	56.4103	77.7778
NRC10	CHR13	0.623333	0.62	0.63	2	1	65.4867	63.1579	70.2703
NRC10	CHR14	0.623333	0.62	0.63	2	1	65.4867	63.1579	70.2703
NRC10	CHR3	0.6225	0.62	0.63	2	1	64.9007	63.1579	70.2703
NRC10	CHR1	0.62	0.61	0.62	2	1	63.1579	56.4103	63.1579
NRC10	CHR5	0.62	0.62	0.62	2	1	63.1579	63.1579	63.1579
NRC10	CHR8	0.62	0.62	0.62	2	1	63.1579	63.1579	63.1579
NRC10	CHR11	0.62	0.62	0.62	2	1	63.1579	63.1579	63.1579
NRC10	CHR15	0.62	0.62	0.62	2	1	63.1579	63.1579	63.1579
NRC10	CHR19	0.62	0.61	0.64	2	1	63.1579	56.4103	77.7778
NRC10	CHR10	0.613333	0.61	0.62	2	1	58.6207	56.4103	63.1579
NRC10	CHR16	0.6125	0.61	0.62	2	1	58.0645	56.4103	63.1579
NRC11	Summary									4	0	4	34.9966	-	34.9966	2n	2B
NRC11	1p31p36	0.95	0.95	0.95	1	0	94.7368	94.7368	94.7368
NRC11	8q11q13	0.63	0.63	0.63	2	1	70.2703	70.2703	70.2703
NRC11	2p16p25	0.62	0.62	0.62	2	1	63.1579	63.1579	63.1579
NRC11	17q21q25	0.615	0.61	0.62	2	1	59.7403	56.4103	63.1579
NRC13	Summary									9	6	3	34.459	18.315	13.3429	4n	2A
NRC13	4p14p16	0.61	0.61	0.61	2	1	56.4103	56.4103	56.4103
NRC13	4p14q35	0.58	0.58	0.58	2	1	38.0952	38.0952	38.0952
NRC13	CHR14	0.58	0.57	0.59	2	1	38.0952	32.5581	43.9024
NRC13	CHR9	0.575	0.57	0.58	2	1	35.2941	32.5581	38.0952
NRC13	CHR15	0.57	0.57	0.57	2	1	32.5581	32.5581	32.5581
NRC13	CHR18	0.57	0.57	0.57	2	1	32.5581	32.5581	32.5581
NRC13	CHR19	0.57	0.57	0.57	2	1	32.5581	32.5581	32.5581
NRC13	CHR21	0.57	0.57	0.57	2	1	32.5581	32.5581	32.5581
NRC13	17q21q25	0.59	0.59	0.59	3	1	21.9512	21.9512	21.9512
NRC14	Summary									9	0	9	47.9638	-	47.9638	4n	2A
NRC14	19q13.33q13.42	0.66	0.66	0.66	2	1	94.1176	94.1176	94.1176
NRC14	19p13.1q12	0.64	0.64	0.64	2	1	77.7778	77.7778	77.7778
NRC14	19p13.1p13.3	0.63	0.62	0.64	2	1	70.2703	63.1579	77.7778
NRC14	19q13.12q13.2	0.63	0.63	0.63	2	1	70.2703	70.2703	70.2703
NRC14	19q13.31q13.33	0.63	0.63	0.63	2	1	70.2703	70.2703	70.2703
NRC14	19p13.1p13.1	0.69	0.69	0.69	5	2	69.0909	69.0909	69.0909
NRC14	19q12q13.12	0.69	0.69	0.69	5	2	69.0909	69.0909	69.0909
NRC14	19q13.42q13.43	0.62	0.62	0.62	2	1	63.1579	63.1579	63.1579
NRC14	12q14q24	0.62	0.62	0.62	4	2	46.1538	46.1538	46.1538
ITCC2	Summary									12	10	2	30.3282	2.48942	0.00666667	4n	1
ITCC2	CHR1	0.61375	0.61	0.62	2	1	58.8997	56.4103	63.1579
ITCC2	CHR4	0.613333	0.61	0.62	2	1	58.6207	56.4103	63.1579
ITCC2	CHR8	0.611429	0.6	0.62	2	1	57.3529	50	63.1579
ITCC2	CHR9	0.611818	0.6	0.62	2	1	57.6111	50	63.1579
ITCC2	CHR10	0.613333	0.61	0.62	2	1	58.6207	56.4103	63.1579
ITCC2	CHR14	0.614286	0.61	0.62	2	1	59.2593	56.4103	63.1579
ITCC2	CHR15	0.61	0.61	0.61	2	1	56.4103	56.4103	56.4103
ITCC2	CHR16	0.612	0.61	0.62	2	1	57.732	56.4103	63.1579
ITCC2	CHR19	0.613333	0.61	0.62	2	1	58.6207	56.4103	63.1579
ITCC2	CHR21	0.61	0.6	0.62	2	1	56.4103	50	63.1579
ITCC2	3p14pter	0.556667	0.55	0.56	2	1	25.5639	22.2222	27.2727
ITCC2	17p11qter	0.55	0.55	0.55	3	2	28.5714	28.5714	28.5714
ITCC9	Summary									11	11	0	23.0838	23.0838	-	3n (2n)	1
ITCC9	CHR14	0.874	0.87	0.88	2	0	74.8	74	76
ITCC9	CHR16	0.873333	0.87	0.88	2	0	74.6667	74	76
ITCC9	CHR15	0.6225	0.62	0.63	2	1	64.9007	63.1579	70.2703
ITCC9	CHR10	0.622	0.61	0.63	2	1	64.5503	56.4103	70.2703
ITCC9	CHR1	0.62	0.61	0.63	2	1	63.1579	56.4103	70.2703
ITCC9	CHR13	0.62	0.61	0.63	2	1	63.1579	56.4103	70.2703
ITCC9	CHR2	0.619474	0.61	0.63	2	1	62.7939	56.4103	70.2703
ITCC9	CHR12	0.618	0.61	0.63	2	1	61.7801	56.4103	70.2703
ITCC9	CHR21	0.616667	0.6	0.63	2	1	60.8696	50	70.2703
ITCC9	CHR20	0.61	0.61	0.61	2	1	56.4103	56.4103	56.4103
ITCC9	CHR5	0.602727	0.59	0.62	2	1	51.7162	43.9024	63.1579
ITCC10	Summary									6	0	6	45.2196	-	45.2196	2n	2A
ITCC10	17q12q25	0.64	0.64	0.64	2	1	77.7778	77.7778	77.7778
ITCC10	17p13p13	0.8	0.8	0.8	1	0	75	75	75
ITCC10	11q13q25	0.772	0.82	0.74	1	0	70.4663	78.0488	64.8649
ITCC10	3p22p22	0.76	0.76	0.76	1	0	68.4211	68.4211	68.4211
ITCC10	4p16p12	0.62	0.62	0.62	1	0	38.7097	38.7097	38.7097
ITCC10	1q32q44	0.57	0.57	0.57	2	1	32.5581	32.5581	32.5581
ITCC13	Summary									13	3	10	61.9048	27.1865	61.9048	2n	2A
ITCC13	17q11q25	0.666667	0.666667	0.666667	2	1	100	100	100
ITCC13	3p26p14	0.92	0.92	0.92	1	0	91.3043	91.3043	91.3043
ITCC13	4p16p12	0.9167	0.9167	0.9167	1	0	90.9131	90.9131	90.9131
ITCC13	1p36p35	0.91	0.91	0.91	1	0	90.1099	90.1099	90.1099
ITCC13	11q14q25	0.91	0.91	0.91	1	0	90.1099	90.1099	90.1099
ITCC13	2p25q21	0.6325	0.63	0.64	2	1	72.1088	70.2703	77.7778
ITCC13	12q24q24	0.63	0.63	0.63	2	1	70.2703	70.2703	70.2703
ITCC13	CHR7	0.6275	0.62	0.63	2	1	68.4564	63.1579	70.2703
ITCC13	18q12q23	0.64	0.64	0.64	1	0	43.75	43.75	43.75
ITCC13	CHR10	0.635	0.635	0.635	1	0	42.5197	42.5197	42.5197
ITCC13	CHR15	0.63	0.63	0.63	1	0	41.2698	41.2698	41.2698
ITCC13	3p14q29	0.58	0.58	0.58	2	1	38.0952	38.0952	38.0952
ITCC13	18p11q12	0.58	0.58	0.58	2	1	38.0952	38.0952	38.0952
ITCC29	Summary									5	0	5	56.0976	-	56.0976	2n	2A
ITCC29	17q21q25	0.666667	0.666667	0.666667	2	1	100	100	100
ITCC29	5q23q31	0.95	0.95	0.95	1	0	94.7368	94.7368	94.7368
ITCC29	11p15p15	0.81	0.81	0.81	1	0	76.5432	76.5432	76.5432
ITCC29	9p24p22	0.67	0.65	0.72	1	0	50.7463	46.1538	61.1111
ITCC29	17q12q21	0.59	0.59	0.59	2	1	43.9024	43.9024	43.9024
ITCC31	Summary									6	2	4	38.2775	3.55271e-14	12.5569	2n	2B
ITCC31	8p21p23	0.696667	0.69	0.7	1	0	56.4593	55.0725	57.1429
ITCC31	17q21q25	0.61	0.61	0.61	2	1	56.4103	56.4103	56.4103
ITCC31	1p21p36	0.693333	0.69	0.7	1	0	55.7692	55.0725	57.1429
ITCC31	18q21q23	0.59	0.59	0.59	2	1	43.9024	43.9024	43.9024
ITCC31	CHR3	0.55	0.55	0.55	1	0	18.1818	18.1818	18.1818
ITCC31	CHR10	0.55	0.54	0.56	1	0	18.1818	14.8148	21.4286
ITCC35	Summary									8	8	0	4.64278	4.64278	-	3n (2n)	1
ITCC35	CHR5	0.638182	0.63	0.65	2	1	76.3819	70.2703	85.7143
ITCC35	CHR21	0.635	0.63	0.64	2	1	73.9726	70.2703	77.7778
ITCC35	CHR8	0.868	0.86	0.87	2	0	73.6	72	74
ITCC35	CHR6	0.632727	0.63	0.64	2	1	72.2772	70.2703	77.7778
ITCC35	CHR1	0.632667	0.62	0.65	2	1	72.2323	63.1579	85.7143
ITCC35	CHR2	0.632222	0.63	0.64	2	1	71.9033	70.2703	77.7778
ITCC35	CHR18	0.632	0.63	0.64	2	1	71.7391	70.2703	77.7778
ITCC35	CHR20	0.632	0.62	0.64	2	1	71.7391	63.1579	77.7778
ITCC36	Summary									10	1	9	49.7122	-	49.7122	2n	2A
ITCC36	15q22q26	0.673333	0.67	0.68	2	1	106.122	103.03	112.5
ITCC36	11q13q25	0.835	0.83	0.84	1	0	80.2395	79.5181	80.9524
ITCC36	4q35q35	0.83	0.83	0.83	1	0	79.5181	79.5181	79.5181
ITCC36	2p13p25	0.615	0.61	0.62	2	1	59.7403	56.4103	63.1579
ITCC36	11p15q13	0.613333	0.61	0.62	2	1	58.6207	56.4103	63.1579
ITCC36	1q23q44	0.61	0.61	0.61	2	1	56.4103	56.4103	56.4103
ITCC36	4q31q35	0.61	0.61	0.61	2	1	56.4103	56.4103	56.4103
ITCC36	7p15q36	0.61	0.61	0.61	2	1	56.4103	56.4103	56.4103
ITCC36	CHR12	0.61	0.6	0.62	2	1	56.4103	50	63.1579
ITCC36	17q11q25	0.61	0.61	0.61	2	1	56.4103	56.4103	56.4103
ITCC38	Summary									14	12	2	64.7273	15.3476	64.7273	3n (2n)	1
ITCC38	2q32q34	0.96	0.96	0.96	2	0	92	92	92
ITCC38	CHR11	0.79625	0.78	0.85	2	0	59.25	56	70
ITCC38	CHR21	0.605	0.6	0.61	2	1	53.1646	50	56.4103
ITCC38	CHR1	0.6	0.6	0.6	2	1	50	50	50
ITCC38	CHR3	0.6	0.6	0.6	2	1	50	50	50
ITCC38	CHR4	0.6	0.6	0.6	2	1	50	50	50
ITCC38	CHR5	0.6	0.6	0.6	2	1	50	50	50
ITCC38	CHR8	0.6	0.6	0.6	2	1	50	50	50
ITCC38	CHR10	0.6	0.6	0.6	2	1	50	50	50
ITCC38	CHR15	0.6	0.6	0.6	2	1	50	50	50
ITCC38	CHR16	0.6	0.6	0.6	2	1	50	50	50
ITCC38	CHR20	0.6	0.6	0.6	2	1	50	50	50
ITCC38	CHR19	0.59	0.59	0.59	2	1	43.9024	43.9024	43.9024
ITCC38	17p13q25	0.56	0.56	0.56	2	1	27.2727	27.2727	27.2727
ITCC44	Summary									12	11	1	15.4054	15.4054	-	3n (2n)	1
ITCC44	CHR21	0.9533	0.95	0.96	2	0	90.66	90	92
ITCC44	CHR3	0.6475	0.64	0.66	2	1	83.6879	77.7778	94.1176
ITCC44	CHR9	0.645	0.64	0.65	2	1	81.6901	77.7778	85.7143
ITCC44	CHR5	0.64409	0.62	0.66	2	1	80.9699	63.1579	94.1176
ITCC44	CHR4	0.644	0.64	0.65	2	1	80.8989	77.7778	85.7143
ITCC44	CHR7	0.644	0.64	0.65	2	1	80.8989	77.7778	85.7143
ITCC44	CHR11	0.6414	0.63	0.65	2	1	78.8622	70.2703	85.7143
ITCC44	CHR1	0.64	0.63	0.65	2	1	77.7778	70.2703	85.7143
ITCC44	CHR10	0.64	0.63	0.65	2	1	77.7778	70.2703	85.7143
ITCC44	CHR19	0.64	0.63	0.66	2	1	77.7778	70.2703	94.1176
ITCC44	CHR15	0.6367	0.63	0.64	2	1	75.2546	70.2703	77.7778
ITCC44	CHR16	0.6367	0.63	0.65	2	1	75.2546	70.2703	85.7143
ITCC111	Summary									11	11	0	16	16	-	3n (2n)	1
ITCC111	CHR3	0.815	0.8	0.83	2	0	63	60	66
ITCC111	CHR21	0.605	0.6	0.61	2	1	53.1646	50	56.4103
ITCC111	CHR1	0.603333	0.6	0.61	2	1	52.1006	50	56.4103
ITCC111	CHR5	0.60333	0.6	0.61	2	1	52.0987	50	56.4103
ITCC111	CHR6	0.60333	0.6	0.61	2	1	52.0987	50	56.4103
ITCC111	CHR2	0.6	0.6	0.6	2	1	50	50	50
ITCC111	CHR7	0.6	0.6	0.6	2	1	50	50	50
ITCC111	CHR15	0.6	0.6	0.6	2	1	50	50	50
ITCC111	CHR19	0.6	0.6	0.6	2	1	50	50	50
ITCC111	CHR20	0.6	0.6	0.6	2	1	50	50	50
ITCC111	CHR22	0.6	0.6	0.6	2	1	50	50	50
ITCC130	Summary									11	0	11	41.7122	-	41.7122	2n	2A
ITCC130	7q11q36	0.64	0.63	0.66	2	1	77.7778	70.2703	94.1176
ITCC130	9p23p23	0.7967	0.79	0.8	1	0	74.4822	73.4177	75
ITCC130	2q21q24	0.78	0.78	0.78	1	0	71.7949	71.7949	71.7949
ITCC130	11q13q15	0.78	0.78	0.78	1	0	71.7949	71.7949	71.7949
ITCC130	15q25q26	0.78	0.78	0.78	1	0	71.7949	71.7949	71.7949
ITCC130	4p16p13	0.775	0.77	0.78	1	0	70.9677	70.1299	71.7949
ITCC130	19p13p13	0.77	0.77	0.77	1	0	70.1299	70.1299	70.1299
ITCC130	2p15p16	0.61	0.61	0.61	2	1	56.4103	56.4103	56.4103
ITCC130	17q12q21	0.61	0.61	0.61	2	1	56.4103	56.4103	56.4103
ITCC130	17q21q25	0.6767	0.67	0.69	3	1	54.6551	51.5152	61.2903
ITCC130	1p36p36	0.61	0.61	0.61	1	0	36.0656	36.0656	36.0656
ITCC174	Summary	MYCN amp								6	0	6	71.5488	-	71.5488	2n	2B
ITCC174	1p34p36	0.88	0.88	0.88	1	0	86.3636	86.3636	86.3636
ITCC174	6q25q27	0.87	0.87	0.87	1	0	85.0575	85.0575	85.0575
ITCC174	17q12q25	0.624	0.62	0.63	2	1	65.9574	63.1579	70.2703
ITCC174	2p11p25	0.621429	0.61	0.63	2	1	64.1509	56.4103	70.2703
ITCC174	11q14q23	0.7	0.67	0.73	1	0	57.1429	50.7463	63.0137
ITCC174	10q23q26	0.54	0.54	0.54	1	0	14.8148	14.8148	14.8148
GIMEN	Summary									22	4	18	60.5392	34.2016	60.5392	4n	2B
GIMEN	5p13p15	0.96	0.96	0.96	1	0	95.8333	95.8333	95.8333
GIMEN	6q22q27	0.955	0.95	0.96	1	0	95.288	94.7368	95.8333
GIMEN	1p35p36	0.94	0.94	0.94	1	0	93.617	93.617	93.617
GIMEN	11q13q25	0.93	0.91	0.95	1	0	92.4731	90.1099	94.7368
GIMEN	3p11p26	0.96	0.96	0.96	2	0	92	92	92
GIMEN	4p15q25	0.65	0.65	0.65	2	1	85.7143	85.7143	85.7143
GIMEN	4q33q34	0.65	0.65	0.65	2	1	85.7143	85.7143	85.7143
GIMEN	6q14q22	0.646667	0.64	0.65	2	1	83.0189	77.7778	85.7143
GIMEN	CHR6	0.645	0.64	0.65	2	1	81.6901	77.7778	85.7143
GIMEN	11p11p15	0.645	0.64	0.65	2	1	81.6901	77.7778	85.7143
GIMEN	CHR21	0.645	0.64	0.65	2	1	81.6901	77.7778	85.7143
GIMEN	10p14q26	0.643333	0.64	0.65	2	1	80.3738	77.7778	85.7143
GIMEN	CHR15	0.64	0.64	0.64	2	1	77.7778	77.7778	77.7778
GIMEN	CHR18	0.632	0.58	0.65	2	1	71.7391	38.0952	85.7143
GIMEN	4p15p16	0.75	0.75	0.75	4	1	66.6667	66.6667	66.6667
GIMEN	19q13q13x2	0.63	0.63	0.63	4	2	54.1667	54.1667	54.1667
GIMEN	CHR13	0.708	0.7	0.72	4	1	47.4886	44.4444	52.381
GIMEN	2p16p23x2	0.62	0.62	0.62	4	2	46.1538	46.1538	46.1538
GIMEN	4q34q35	0.56	0.56	0.56	3	2	37.5	37.5	37.5
GIMEN	11p11q13	0.56	0.56	0.56	3	2	37.5	37.5	37.5
GIMEN	17q12q25	0.56	0.56	0.56	3	2	37.5	37.5	37.5
GIMEN	3p11q29	0.575	0.57	0.58	2	1	35.2941	32.5581	38.0952
IMR32	Summary									10	1	9	22.628	-	22.628	2n	2B
IMR32	1p33p36	0.95	0.95	0.95	1	0	94.7368	94.7368	94.7368
IMR32	15q11q15	0.95	0.95	0.95	1	0	94.7368	94.7368	94.7368
IMR32	16q22q24	0.94	0.94	0.94	1	0	93.617	93.617	93.617
IMR32	13q21q34	0.93	0.93	0.93	1	0	92.4731	92.4731	92.4731
IMR32	13q21q21	0.65	0.65	0.65	2	1	85.7143	85.7143	85.7143
IMR32	1p33q44	0.645	0.64	0.66	2	1	81.6901	77.7778	94.1176
IMR32	CHR12	0.644	0.64	0.65	2	1	80.8989	77.7778	85.7143
IMR32	17q21q25	0.7175	0.71	0.74	3	1	76.9912	72.4138	92.3077
IMR32	3p21p26	0.635	0.63	0.64	2	1	73.9726	70.2703	77.7778
IMR32	4q31q35	0.6325	0.63	0.64	2	1	72.1088	70.2703	77.7778
LAN1	Summary									25	7	18	45.8418	19.0738	45.8418	4n	2B
LAN1	18p11q11	0.66	0.66	0.66	2	1	94.1176	94.1176	94.1176
LAN1	7q11q36	0.96	0.96	0.96	2	0	92	92	92
LAN1	18q11q23	0.95	0.95	0.95	2	0	90	90	90
LAN1	1p21p36	0.96	0.96	0.96	3	0	88.4615	88.4615	88.4615
LAN1	CHR10	0.653333	0.65	0.66	2	1	88.4615	85.7143	94.1176
LAN1	16q12q24	0.96	0.96	0.96	4	0	85.1852	85.1852	85.1852
LAN1	19p13p13	0.73	0.73	0.73	3	1	85.1852	85.1852	85.1852
LAN1	13q31q34	0.59	0.59	0.59	3	2	78.2609	78.2609	78.2609
LAN1	7q11q11	0.655	0.64	0.67	2	1	89.8551	77.7778	103.03
LAN1	CHR9	0.65	0.64	0.66	2	1	85.7143	77.7778	94.1176
LAN1	CHR15	0.64	0.64	0.64	2	1	77.7778	77.7778	77.7778
LAN1	CHR22	0.64	0.64	0.64	2	1	77.7778	77.7778	77.7778
LAN1	3p14p26	0.6475	0.63	0.66	2	1	83.6879	70.2703	94.1176
LAN1	8p11q24	0.645	0.63	0.65	2	1	81.6901	70.2703	85.7143
LAN1	CHR4	0.636	0.63	0.65	2	1	74.7253	70.2703	85.7143
LAN1	17q12q21	0.63	0.63	0.63	2	1	70.2703	70.2703	70.2703
LAN1	1p21q44	0.71125	0.7	0.72	3	1	73.1602	66.6667	78.5714
LAN1	CHR21	0.585	0.58	0.59	3	2	69.3878	61.5385	78.2609
LAN1	7p22q11	0.58	0.58	0.58	3	2	61.5385	61.5385	61.5385
LAN1	CHR14	0.616667	0.61	0.62	2	1	60.8696	56.4103	63.1579
LAN1	17q21q25	0.635	0.63	0.64	4	2	58.6957	54.1667	63.6364
LAN1	12q14q14	0.57	0.57	0.57	3	2	48.2759	48.2759	48.2759
LAN1	17p12p13	0.57	0.57	0.57	3	2	48.2759	48.2759	48.2759
LAN1	17q11q11	0.57	0.57	0.57	3	2	48.2759	48.2759	48.2759
SKNAS	Summary									20	4	16	71.2347	68.5606	20.7297	2n	2A
SKNAS	22q11q12	0.665	0.65	0.68	2	1	98.5075	85.7143	112.5
SKNAS	6q21q27	0.96	0.96	0.96	1	0	95.8333	95.8333	95.8333
SKNAS	CHR13	0.96	0.96	0.96	1	0	95.8333	95.8333	95.8333
SKNAS	17p11p13	0.96	0.96	0.96	1	0	95.8333	95.8333	95.8333
SKNAS	1p36p36	0.95	0.95	0.95	1	0	94.7368	94.7368	94.7368
SKNAS	3p14pq26	0.95	0.95	0.95	1	0	94.7368	94.7368	94.7368
SKNAS	4p16q24	0.95	0.95	0.95	1	0	94.7368	94.7368	94.7368
SKNAS	11q13q25	0.95	0.95	0.95	1	0	94.7368	94.7368	94.7368
SKNAS	22q12q13	0.95	0.95	0.95	1	0	94.7368	94.7368	94.7368
SKNAS	9p21p24	0.945	0.94	0.95	1	0	94.1799	93.617	94.7368
SKNAS	1q21q44	0.66	0.65	0.67	2	1	94.1176	85.7143	103.03
SKNAS	16q23q24	0.94	0.94	0.94	1	0	93.617	93.617	93.617
SKNAS	11p11p15	0.96	0.96	0.96	2	0	92	92	92
SKNAS	4q35q35	0.65	0.65	0.65	2	1	85.7143	85.7143	85.7143
SKNAS	17q21q25	0.646667	0.64	0.66	3	1	41.5094	38.8889	47.0588
SKNAS	8q24q24	0.64	0.64	0.64	2	1	77.7778	77.7778	77.7778
SKNAS	CHR7	0.638182	0.63	0.65	2	1	76.3819	70.2703	85.7143
SKNAS	12q24q24	0.63	0.63	0.63	2	1	70.2703	70.2703	70.2703
SKNAS	CHR10	0.56	0.56	0.56	2	1	27.2727	27.2727	27.2727
SKNBE	Summary									26	6	20	29.2313	25.6143	19.6444	4n	2B
SKNBE	20p13p13	0.94	0.94	0.94	1	0	93.617	93.617	93.617
SKNBE	1p21p36	0.95	0.95	0.95	2	0	90	90	90
SKNBE	2p16q32	0.95	0.95	0.95	2	0	90	90	90
SKNBE	3p14p26	0.95	0.95	0.95	2	0	90	90	90
SKNBE	11p15q13	0.95	0.95	0.95	2	0	90	90	90
SKNBE	17p11p13	0.95	0.95	0.95	2	0	90	90	90
SKNBE	CHR18	0.95	0.95	0.95	2	0	90	90	90
SKNBE	2p16p25	0.955	0.95	0.96	3	0	87.0813	85.7143	88.4615
SKNBE	4q31q35	0.65	0.65	0.65	2	1	85.7143	85.7143	85.7143
SKNBE	11q22q25	0.95	0.95	0.95	3	0	85.7143	85.7143	85.7143
SKNBE	2q32q37	0.96	0.96	0.96	4	0	85.1852	85.1852	85.1852
SKNBE	4p15p15	0.96	0.96	0.96	4	0	85.1852	85.1852	85.1852
SKNBE	11q13q22	0.96	0.96	0.96	4	0	85.1852	85.1852	85.1852
SKNBE	CHR13	0.649091	0.64	0.65	2	1	84.9741	77.7778	85.7143
SKNBE	4q12q22	0.648333	0.64	0.65	2	1	84.3602	77.7778	85.7143
SKNBE	8p23q24	0.643158	0.64	0.65	2	1	80.236	77.7778	85.7143
SKNBE	4p12p15	0.6425	0.64	0.65	2	1	79.7203	77.7778	85.7143
SKNBE	CHR9	0.641667	0.64	0.65	2	1	79.0698	77.7778	85.7143
SKNBE	3p11p14	0.64	0.64	0.64	2	1	77.7778	77.7778	77.7778
SKNBE	CHR14	0.64	0.63	0.65	2	1	77.7778	70.2703	85.7143
SKNBE	17q12q25	0.64	0.63	0.65	2	1	77.7778	70.2703	85.7143
SKNBE	CHR 19	0.64	0.64	0.64	2	1	77.7778	77.7778	77.7778
SKNBE	CHR6	0.636471	0.63	0.64	2	1	75.0809	70.2703	77.7778
SKNBE	16p11q24	0.63625	0.63	0.64	2	1	74.9141	70.2703	77.7778
SKNBE	4p15p16	0.635	0.63	0.64	2	1	73.9726	70.2703	77.7778
SKNBE	CHR21	0.626667	0.62	0.63	2	1	67.8571	63.1579	70.2703
SKNBE	CHR10	0.621765	0.62	0.64	2	1	64.3857	63.1579	77.7778
SKNFI	Summary									17	1	16	64.3491	-	64.3491	2n	2B
SKNFI	19p13p13	0.97	0.97	0.97	1	0	96.9072	96.9072	96.9072
SKNFI	12q11q24	0.6625	0.65	0.68	2	1	96.2963	85.7143	112.5
SKNFI	14q24q32	0.96	0.96	0.96	1	0	95.8333	95.8333	95.8333
SKNFI	16p12p13	0.96	0.96	0.96	1	0	95.8333	95.8333	95.8333
SKNFI	17p13p13	0.96	0.96	0.96	1	0	95.8333	95.8333	95.8333
SKNFI	17q11q21	0.96	0.96	0.96	1	0	95.8333	95.8333	95.8333
SKNFI	1q42q44	0.95	0.95	0.95	1	0	94.7368	94.7368	94.7368
SKNFI	5q35q35	0.95	0.95	0.95	1	0	94.7368	94.7368	94.7368
SKNFI	5p13p15	0.94	0.94	0.94	1	0	93.617	93.617	93.617
SKNFI	CHR9	0.96	0.96	0.96	3	0	88.4615	88.4615	88.4615
SKNFI	1p34p36	0.65	0.65	0.65	2	1	85.7143	85.7143	85.7143
SKNFI	7q32q36	0.64	0.64	0.64	2	1	77.7778	77.7778	77.7778
SKNFI	15q11q25	0.63	0.63	0.63	2	1	70.2703	70.2703	70.2703
SKNFI	17q21q25	0.63	0.63	0.63	2	1	70.2703	70.2703	70.2703
SKNFI	12q11p13	0.615	0.61	0.62	2	1	59.7403	56.4103	63.1579
SKNFI	1p32p34	0.606667	0.6	0.62	2	1	54.2373	50	63.1579
SKNFI	8q11q24	0.616667	0.61	0.62	1	0	37.8378	36.0656	38.7097
SKNFI	13q11q33	0.57	0.57	0.57	2	1	32.5581	32.5581	32.5581
SKNSH	Summary									5	1	4	60.6982	-	60.6982	2n	2A
SKNSH	14q13q32	0.96	0.96	0.96	1	0	95.8333	95.8333	95.8333
SKNSH	22q13q13	0.96	0.96	0.96	1	0	95.8333	95.8333	95.8333
SKNSH	CHR7	0.632222	0.62	0.64	2	1	71.9033	63.1579	77.7778
SKNSH	2p16p25	0.63	0.63	0.63	2	1	70.2703	70.2703	70.2703
SKNSH	17q21q25	0.63	0.63	0.63	3	1	35.1351	35.1351	35.1351
