# Supplementary material for: Intratumour Diversity of Chromosome Copy Numbers in Neuroblastoma Mediated by On-Going Chromosome Loss from a Polyploid State
Source: PLoS One. 2013 Mar 21;8(3):e59268. doi: 10.1371/journal.pone.0059268 (PMC3605453; doi:10.1371/journal.pone.0059268)
Supplement: Dataset S2 — Copy number profiles derived from reported neuroblastoma karyotypes. The first column specifies the total chromosome number per case, the last specifies which clinical-genetic subtype it belongs to, and the centre columns give the distributions of chromosome copy numbers. (XLS) [file pone.0059268.s003.xls]

## Sheet: Blad1
Chromosome no.	1n	2n	3n	4n	5n	>5n	Type
47	0	22	1	0	0	0	1
47	1	20	2	0	0	0	1
48	0	21	2	0	0	0	1
54	0	16	6	1	0	0	1
55	0	15	7	1	0	0	1
50	0	19	4	0	0	0	1
61	1	6	16	0	0	0	1
75	0	0	17	6	0	0	1
60	0	10	12	1	0	0	1
67	0	10	5	8	0	0	1
61	0	10	11	2	0	0	1
56	1	13	7	2	0	0	1
68	0	9	6	8	0	0	1
64	0	8	12	3	0	0	1
77	0	5	5	13	0	0	1
76	0	1	14	8	0	0	1
72	0	3	14	6	0	0	1
67	0	7	11	5	0	0	1
71	0	4	13	6	0	0	1
69	1	6	8	8	0	0	1
70	0	6	10	7	0	0	1
74	0	5	8	10	0	0	1
74	0	4	10	9	0	0	1
47	0	22	1	0	0	0	2A
47	1	20	2	0	0	0	2A
47	0	22	1	0	0	0	2A
48	0	21	2	0	0	0	2A
48	1	19	3	0	0	0	2A
48	0	21	2	0	0	0	2A
48	0	22	0	1	0	0	2A
49	1	18	4	0	0	0	2A
67	0	4	17	2	0	0	2A
74	0	10	6	0	6	1	2A
77	0	1	13	9	0	0	2A
81	0	2	7	14	0	0	2A
82	0	3	6	13	0	1	2A
85	0	2	8	10	4	0	2A
85	0	1	9	9	4	0	2A
87	0	0	5	18	0	0	2A
87	0	0	5	18	0	0	2A
87	0	1	6	12	1	1	2A
88	0	3	4	11	4	1	2A
90	0	1	2	19	0	1	2A
47	0	22	1	0	0	0	2B
49	1	18	4	0	0	0	2B
52	1	15	7	0	0	0	2B
62	1	7	13	2	0	0	2B
63	0	9	11	3	0	0	2B
68	0	6	12	5	0	0	2B
74	0	6	7	9	1	0	2B
86	0	0	6	17	0	0	2B
88	0	1	2	20	0	0	2B
