# Supplementary material for: Intratumour Diversity of Chromosome Copy Numbers in Neuroblastoma Mediated by On-Going Chromosome Loss from a Polyploid State
Source: PLoS One. 2013 Mar 21;8(3):e59268. doi: 10.1371/journal.pone.0059268 (PMC3605453; doi:10.1371/journal.pone.0059268)
Supplement: Dataset S3 — Copy number profiles derived from reported SNP array data. The first column specifies the total chromosome number per case, the last specifies which clinical-genetic subtype it belongs to, and the centre columns give the distributions of chromosome copy numbers. Full SNP array profiles are not reported due to ethical issues arising from the risk of cross-study traceability. (XLS) [file pone.0059268.s004.xls]

## Sheet: Blad1
Chromosome no.	1n	2n	3n	4n	5n	>5n	Type
51	0	18	5	0	0	0	NUM
52	0	19	2	2	0	0	NUM
55	0	15	7	1	0	0	NUM
59	0	12	9	2	0	0	NUM
59	0	13	7	3	0	0	NUM
60	0	12	8	3	0	0	NUM
60	0	10	12	1	0	0	NUM
60	0	10	12	1	0	0	NUM
61	0	12	7	4	0	0	NUM
61	0	12	7	4	0	0	NUM
62	0	10	10	3	0	0	NUM
62	0	10	10	3	0	0	NUM
63	0	10	9	4	0	0	NUM
64	1	8	9	5	0	0	NUM
64	0	8	12	3	0	0	NUM
65	1	6	12	4	0	0	NUM
66	0	8	10	5	0	0	NUM
67	0	10	5	8	0	0	NUM
69	0	6	11	6	0	0	NUM
70	0	6	10	7	0	0	NUM
70	0	3	16	4	0	0	NUM
71	1	3	12	7	0	0	NUM
71	0	9	3	11	0	0	NUM
71	0	3	15	5	0	0	NUM
73	0	4	11	8	0	0	NUM
73	0	1	17	5	0	0	NUM
73	0	3	13	7	0	0	NUM
75	0	3	11	9	0	0	NUM
75	0	3	11	9	0	0	NUM
76	0	3	10	10	0	0	NUM
81	0	2	11	7	2	1	NUM
82	0	0	10	13	0	0	NUM
83	0	1	8	13	1	0	NUM
86	0	2	10	5	4	2	NUM
47	0	22	1	0	0	0	STR
47	0	22	1	0	0	0	STR
47	0	22	1	0	0	0	STR
49	0	20	3	0	0	0	STR
58	1	9	13	0	0	0	STR
61	0	10	11	2	0	0	STR
62	0	11	8	4	0	0	STR
63	0	8	9	5	0	1	STR
64	0	6	16	1	0	0	STR
65	0	7	13	3	0	0	STR
66	0	5	16	2	0	0	STR
66	0	9	8	6	0	0	STR
68	0	6	12	5	0	0	STR
71	0	6	11	5	0	1	STR
73	0	5	9	9	0	0	STR
75	0	2	13	8	0	0	STR
77	0	4	7	12	0	0	STR
78	0	2	10	11	0	0	STR
79	0	1	11	11	0	0	STR
81	0	0	11	12	0	0	STR
81	0	2	7	14	0	0	STR
87	0	1	3	19	0	0	STR
90	0	0	3	19	1	0	STR
47	0	22	1	0	0	0	MNA
47	0	22	1	0	0	0	MNA
50	0	19	4	0	0	0	MNA
51	0	19	3	1	0	0	MNA
51	0	18	5	0	0	0	MNA
53	0	17	5	1	0	0	MNA
62	1	7	13	2	0	0	MNA
63	0	9	11	3	0	0	MNA
67	0	11	3	9	0	0	MNA
85	0	0	7	16	0	0	MNA
86	0	1	4	18	0	0	MNA
